# Supplementary material for: One new species and three new records of Chrysis Linnaeus from China (Hymenoptera, Chrysididae)
Source: Zookeys. 2017 Apr 21;(669):65–88. doi: 10.3897/zookeys.669.12398 (PMC5523373; doi:10.3897/zookeys.669.12398)
Supplement: XML Treatment for Chrysis brachyceras [file zookeys.669.12398-treatment2.xml]

<!DOCTYPE tp:taxon-treatment
  PUBLIC "-//TaxonX//DTD Taxonomic Treatment Publishing DTD v0 20100105//EN" "tax-treatment-NSO.dtd">
<tp:taxon-treatment xmlns:tp="http://www.plazi.org/taxpub"><tp:treatment-meta><kwd-group><label>Taxon classification</label><kwd><named-content xmlns:xlink="http://www.w3.org/1999/xlink" content-type="kingdom">Animalia</named-content></kwd><kwd><named-content xmlns:xlink="http://www.w3.org/1999/xlink" content-type="order">Hymenoptera</named-content></kwd><kwd><named-content xmlns:xlink="http://www.w3.org/1999/xlink" content-type="family">Chrysididae</named-content></kwd></kwd-group><mixed-citation publication-type="journal"><person-group><name><surname>Rosa</surname><given-names>Paolo</given-names></name><name><surname>Wei</surname><given-names>Na-sen</given-names></name><name><surname>Xu</surname><given-names>Zai-fu</given-names></name></person-group><article-title>One new species and three new records of <italic><tp:taxon-name><tp:taxon-name-part taxon-name-part-type="genus" reg="Chrysis">Chrysis</tp:taxon-name-part></tp:taxon-name></italic> Linnaeus from China (<tp:taxon-name><tp:taxon-name-part taxon-name-part-type="order">Hymenoptera</tp:taxon-name-part></tp:taxon-name>, <tp:taxon-name><tp:taxon-name-part taxon-name-part-type="family">Chrysididae</tp:taxon-name-part></tp:taxon-name>)</article-title><source>Zookeys</source><day>21</day><month>4</month><year>2017</year><volume>2017</volume><issue>669</issue><fpage>65</fpage><lpage>88</lpage><pub-id pub-id-type="doi">10.3897/zookeys.669.12398</pub-id></mixed-citation></tp:treatment-meta><tp:nomenclature><tp:taxon-name>
              <tp:taxon-name-part taxon-name-part-type="genus" reg="Chrysis">Chrysis</tp:taxon-name-part>
              <tp:taxon-name-part taxon-name-part-type="species" reg="brachyceras">brachyceras</tp:taxon-name-part>
            </tp:taxon-name><tp:taxon-authority>Bischoff, 1910</tp:taxon-authority><xref ref-type="fig" rid="F1">Fig. 1</xref><tp:nomenclature-citation-list><tp:nomenclature-citation><tp:taxon-name>
                  <tp:taxon-name-part taxon-name-part-type="genus" reg="Chrysis">Chrysis</tp:taxon-name-part> (<tp:taxon-name-part taxon-name-part-type="subgenus" reg="Tetrachrysis">Tetrachrysis</tp:taxon-name-part>) <tp:taxon-name-part taxon-name-part-type="species" reg="brachyceras">brachyceras</tp:taxon-name-part></tp:taxon-name><comment>Bischoff, 1910: 474. Holotype, ♀; Malaysia (<named-content xmlns:xlink="http://www.w3.org/1999/xlink" content-type="dwc:institutional_code" xlink:type="simple">MNHU</named-content>) (examined).</comment></tp:nomenclature-citation><tp:nomenclature-citation><tp:taxon-name>
                  <tp:taxon-name-part taxon-name-part-type="genus" reg="Chrysis">Chrysis</tp:taxon-name-part> (<tp:taxon-name-part taxon-name-part-type="subgenus" reg="Tetrachrysis">Tetrachrysis</tp:taxon-name-part>) <tp:taxon-name-part taxon-name-part-type="species" reg="brachyceras">brachyceras</tp:taxon-name-part></tp:taxon-name><comment>: <xref ref-type="bibr" rid="B5">Bischoff 1913</xref>: 48 (Malaysia).</comment></tp:nomenclature-citation><tp:nomenclature-citation><tp:taxon-name>
                  <tp:taxon-name-part taxon-name-part-type="genus" reg="Chrysis">Chrysis</tp:taxon-name-part> <tp:taxon-name-part taxon-name-part-type="species" reg="brachyceras">brachyceras</tp:taxon-name-part></tp:taxon-name><comment>: <xref ref-type="bibr" rid="B21">Kimsey and Bohart 1991</xref>: 337 (Malaysia, Laos), 390 (Malaysia).</comment></tp:nomenclature-citation></tp:nomenclature-citation-list></tp:nomenclature><tp:treatment-sec sec-type="type material" id="SECID0EKMAE"><title>Type material.</title><p>Holotype, ♀, MALAYSIA, Malacca (<named-content xmlns:xlink="http://www.w3.org/1999/xlink" content-type="dwc:institutional_code" xlink:type="simple">MNHU</named-content>). <bold>Additional material</bold>: 5♀♀, CHINA, Guangxi, Maoershan National Nature Reserve, 3.VIII.2005, leg. Liu-sheng Chen, ANT001–ANT005 (<named-content xmlns:xlink="http://www.w3.org/1999/xlink" content-type="dwc:institutional_code" xlink:type="simple">SCAU</named-content>); 2♀♀, CHINA, Guizhou, Tianzhu, VIII.2009, leg. Yang-wen Wang, ANT006, ANT007 (<named-content xmlns:xlink="http://www.w3.org/1999/xlink" content-type="dwc:institutional_code" xlink:type="simple">SCAU</named-content>).</p><fig id="F1" position="float" orientation="portrait"><label>Figure 1.</label><caption><p>
                  <italic><tp:taxon-name><tp:taxon-name-part taxon-name-part-type="genus" reg="Chrysis">Chrysis</tp:taxon-name-part> <tp:taxon-name-part taxon-name-part-type="species" reg="brachyceras">brachyceras</tp:taxon-name-part></tp:taxon-name></italic> Bischoff, 1910, ♀ from Guangxi. <bold>A</bold> Habitus, lateral view <bold>B</bold> head, frontal view <bold>C</bold> mesosoma, dorsal view <bold>D</bold> head, pronotum and mesopleuron, lateral view <bold>E</bold> apex of <abbrev xmlns:xlink="http://www.w3.org/1999/xlink" xlink:title="metasomal tergite 4" id="ABBRID0E5NAE" xlink:type="simple">T3</abbrev>, dorsal view <bold>F</bold> black spots on <abbrev xmlns:xlink="http://www.w3.org/1999/xlink" xlink:title="metasomal sternite 2" id="ABBRID0EEOAE" xlink:type="simple">S2</abbrev>, ventral view.</p></caption><graphic xmlns:xlink="http://www.w3.org/1999/xlink" xlink:href="zookeys-669-065-g001.jpg" position="float" orientation="portrait" xlink:type="simple" id="oo_132683.jpg"/></fig></tp:treatment-sec><tp:treatment-sec sec-type="diagnosis" id="SECID0ENOAE"><title>Diagnosis.</title><p>
              <italic><tp:taxon-name><tp:taxon-name-part taxon-name-part-type="genus" reg="Chrysis">Chrysis</tp:taxon-name-part> <tp:taxon-name-part taxon-name-part-type="species" reg="brachyceras">brachyceras</tp:taxon-name-part></tp:taxon-name></italic> is a large species, with the following distinctive characteristics: flagellomeres broad and flat; metanotum with small and stout postero-median tooth; <abbrev xmlns:xlink="http://www.w3.org/1999/xlink" xlink:title="metasomal tergite 4" id="ABBRID0E5OAE" xlink:type="simple">T3</abbrev> with four short apical teeth.</p></tp:treatment-sec><tp:treatment-sec sec-type="description" id="SECID0ECPAE"><title>Description.</title><p>
              <italic>Female</italic>. Body length 10.0–11.0 mm.</p><p>
              <italic>Head.</italic> Scapal basin fully punctate. <abbrev xmlns:xlink="http://www.w3.org/1999/xlink" xlink:title="transverse frontal carina" id="ABBRID0EOPAE" xlink:type="simple">TFC</abbrev> medially straight, slightly downcurved at both ends and with two weak branches extending upwards (Fig. <xref ref-type="fig" rid="F1">1B</xref>). Relative length of <abbrev xmlns:xlink="http://www.w3.org/1999/xlink" xlink:title="pedicel" id="ABBRID0EWPAE" xlink:type="simple">P</abbrev>:<abbrev xmlns:xlink="http://www.w3.org/1999/xlink" xlink:title="flagellomere 1" id="ABBRID0E1PAE" xlink:type="simple">F1</abbrev>:<abbrev xmlns:xlink="http://www.w3.org/1999/xlink" xlink:title="flagellomere 2" id="ABBRID0E5PAE" xlink:type="simple">F2</abbrev>:<abbrev xmlns:xlink="http://www.w3.org/1999/xlink" xlink:title="flagellomere 3" id="ABBRID0ECQAE" xlink:type="simple">F3</abbrev> = 1.0:2.3:0.9:0.9. <abbrev xmlns:xlink="http://www.w3.org/1999/xlink" xlink:title="shortest distance between posterior ocellus and compound eye" id="ABBRID0EGQAE" xlink:type="simple">OOL</abbrev> = 1.5 <abbrev xmlns:xlink="http://www.w3.org/1999/xlink" xlink:title="mid ocellus diameter" id="ABBRID0EKQAE" xlink:type="simple">MOD</abbrev>; <abbrev xmlns:xlink="http://www.w3.org/1999/xlink" xlink:title="shortest distance between mid-ocellus and transverse frontal carina" id="ABBRID0EOQAE" xlink:type="simple">BOL</abbrev> = 1.0 <abbrev xmlns:xlink="http://www.w3.org/1999/xlink" xlink:title="mid ocellus diameter" id="ABBRID0ESQAE" xlink:type="simple">MOD</abbrev>; <abbrev xmlns:xlink="http://www.w3.org/1999/xlink" xlink:title="shortest distance between posterior ocelli" id="ABBRID0EWQAE" xlink:type="simple">POL</abbrev> = 1.5 <abbrev xmlns:xlink="http://www.w3.org/1999/xlink" xlink:title="mid ocellus diameter" id="ABBRID0E1QAE" xlink:type="simple">MOD</abbrev>; <abbrev xmlns:xlink="http://www.w3.org/1999/xlink" xlink:title="malar space" id="ABBRID0E5QAE" xlink:type="simple">MS</abbrev> = 1.8 <abbrev xmlns:xlink="http://www.w3.org/1999/xlink" xlink:title="mid ocellus diameter" id="ABBRID0ECRAE" xlink:type="simple">MOD</abbrev>; subantennal space 1.0 <abbrev xmlns:xlink="http://www.w3.org/1999/xlink" xlink:title="mid ocellus diameter" id="ABBRID0EGRAE" xlink:type="simple">MOD</abbrev>. Anterior margin of clypeus emarginate. <abbrev xmlns:xlink="http://www.w3.org/1999/xlink" xlink:title="flagellomere 3" id="ABBRID0EKRAE" xlink:type="simple">F3</abbrev>–F11 broadened and flattened. Genal carina sharp all over its length (Fig. <xref ref-type="fig" rid="F1">1D</xref>).</p><p>
              <italic>Mesosoma.</italic> Pronotal groove deep and almost reaching posterior margin; sublateral carina distinct and complete (Figs <xref ref-type="fig" rid="F1">1A</xref>, <xref ref-type="fig" rid="F1">1D</xref>); pronotal side with depression. Mesoscutum evenly punctate (Fig. <xref ref-type="fig" rid="F1">1C</xref>). Mesoscutellum simple, without anterior depression or fovea. Metanotum with a small, stout tooth pointing upwards (Figs <xref ref-type="fig" rid="F1">1A</xref>, <xref ref-type="fig" rid="F1">1C</xref>). Mesopleuron with broad episternal and scrobal sulci; the latter similar to elongate foveae (Fig. <xref ref-type="fig" rid="F1">1D</xref>).</p><p>
              <italic>Metasoma.</italic> Metasoma evenly punctate; the punctures as large as on mesoscutum. <abbrev xmlns:xlink="http://www.w3.org/1999/xlink" xlink:title="metasomal tergite 2" id="ABBRID0ESSAE" xlink:type="simple">T2</abbrev> and <abbrev xmlns:xlink="http://www.w3.org/1999/xlink" xlink:title="metasomal tergite 4" id="ABBRID0EWSAE" xlink:type="simple">T3</abbrev> without median ridge; <abbrev xmlns:xlink="http://www.w3.org/1999/xlink" xlink:title="metasomal tergite 4" id="ABBRID0E1SAE" xlink:type="simple">T3</abbrev> weakly saddled in female, with weak transversal prepit bulge over deep pit row; <abbrev xmlns:xlink="http://www.w3.org/1999/xlink" xlink:title="metasomal tergite 4" id="ABBRID0E5SAE" xlink:type="simple">T3</abbrev> with four apical teeth and simple lateral margins (Figs <xref ref-type="fig" rid="F1">1A</xref>, <xref ref-type="fig" rid="F1">1E</xref>). Black spots on <abbrev xmlns:xlink="http://www.w3.org/1999/xlink" xlink:title="metasomal sternite 2" id="ABBRID0EKTAE" xlink:type="simple">S2</abbrev> triangular, almost fused along the midline (Fig. <xref ref-type="fig" rid="F1">1F</xref>).</p><p>
              <italic>Colouration.</italic> Body blue, with dark blue to green metallic reflections, dark blue on ocellar area, mesoscutum medially, <abbrev xmlns:xlink="http://www.w3.org/1999/xlink" xlink:title="metasomal tergite 1" id="ABBRID0EWTAE" xlink:type="simple">T1</abbrev> medially, <abbrev xmlns:xlink="http://www.w3.org/1999/xlink" xlink:title="metasomal tergite 2" id="ABBRID0E1TAE" xlink:type="simple">T2</abbrev> and <abbrev xmlns:xlink="http://www.w3.org/1999/xlink" xlink:title="metasomal tergite 4" id="ABBRID0E5TAE" xlink:type="simple">T3</abbrev> antero-laterally.</p><p>
              <italic>Male.</italic> Not available for this study.</p></tp:treatment-sec><tp:treatment-sec sec-type="distribution" id="SECID0EGUAE"><title>Distribution.</title><p>China (new record). Malaysia and Laos (<xref ref-type="bibr" rid="B5">Bischoff 1913</xref>; <xref ref-type="bibr" rid="B21">Kimsey and Bohart 1991</xref>, not Indonesia).</p></tp:treatment-sec><tp:treatment-sec sec-type="remarks" id="SECID0EUUAE"><title>Remarks.</title><p>
              <xref ref-type="bibr" rid="B21">Kimsey and Bohart (1991)</xref> noticed some similarities between the species of the <italic><tp:taxon-name><tp:taxon-name-part taxon-name-part-type="species" reg="antennata">antennata</tp:taxon-name-part></tp:taxon-name></italic> species-group and those of the genus <italic><tp:taxon-name><tp:taxon-name-part taxon-name-part-type="genus" reg="Praestochrysis">Praestochrysis</tp:taxon-name-part></tp:taxon-name></italic> Linsenmaier, 1959. The former ones are included in the genus <italic><tp:taxon-name><tp:taxon-name-part taxon-name-part-type="genus" reg="Chrysis">Chrysis</tp:taxon-name-part></tp:taxon-name></italic> because of the four apical teeth on <abbrev xmlns:xlink="http://www.w3.org/1999/xlink" xlink:title="metasomal tergite 4" id="ABBRID0EWVAE" xlink:type="simple">T3</abbrev>. Nevertheless, <italic><tp:taxon-name><tp:taxon-name-part taxon-name-part-type="genus" reg="Chrysis">C.</tp:taxon-name-part> <tp:taxon-name-part taxon-name-part-type="species" reg="brachyceras">brachyceras</tp:taxon-name-part></tp:taxon-name></italic> shares with <italic><tp:taxon-name><tp:taxon-name-part taxon-name-part-type="genus" reg="Praestochrysis">Praestochrysis</tp:taxon-name-part></tp:taxon-name></italic> the following characteristics: general habitus, shape of head distinctly broader than high, broadened flagellomeres, subantennal space 1.0 <abbrev xmlns:xlink="http://www.w3.org/1999/xlink" xlink:title="mid ocellus diameter" id="ABBRID0EMWAE" xlink:type="simple">MOD</abbrev> and shorter than <abbrev xmlns:xlink="http://www.w3.org/1999/xlink" xlink:title="malar space" id="ABBRID0EQWAE" xlink:type="simple">MS</abbrev>, <abbrev xmlns:xlink="http://www.w3.org/1999/xlink" xlink:title="transverse frontal carina" id="ABBRID0EUWAE" xlink:type="simple">TFC</abbrev> weakly indicated across strongly developed brow, scapal basin not microridged, pronotum with deep lateral depressions, metanotum with a short, stout tooth, scrobal and episternal sulci well developed and expanded ventrally, black spots on <abbrev xmlns:xlink="http://www.w3.org/1999/xlink" xlink:title="metasomal sternite 2" id="ABBRID0EYWAE" xlink:type="simple">S2</abbrev> small and almost fused along the midline. Several of above features (excluding broadened flagellomeres, weak <abbrev xmlns:xlink="http://www.w3.org/1999/xlink" xlink:title="transverse frontal carina" id="ABBRID0E3WAE" xlink:type="simple">TFC</abbrev>, metanotum with a small tooth) and pronotal sublateral carina distinct and complete are shared with the <italic><tp:taxon-name><tp:taxon-name-part taxon-name-part-type="genus" reg="Trichrysis">T.</tp:taxon-name-part> <tp:taxon-name-part taxon-name-part-type="species" reg="lusca">lusca</tp:taxon-name-part></tp:taxon-name></italic> species-group, which was considered belonging to the genus <italic><tp:taxon-name><tp:taxon-name-part taxon-name-part-type="genus" reg="Praestochrysis">Praestochrysis</tp:taxon-name-part></tp:taxon-name></italic> by <xref ref-type="bibr" rid="B21">Kimsey and Bohart (1991)</xref> and <italic><tp:taxon-name><tp:taxon-name-part taxon-name-part-type="genus" reg="Trichrysis">Trichrysis</tp:taxon-name-part></tp:taxon-name></italic> by <xref ref-type="bibr" rid="B28">Linsenmaier (1994)</xref>, <xref ref-type="bibr" rid="B31">Madl and Rosa (2012)</xref> and <xref ref-type="bibr" rid="B45">Rosa et al. (2014</xref>, <xref ref-type="bibr" rid="B50">2016b</xref>). <italic><tp:taxon-name><tp:taxon-name-part taxon-name-part-type="genus" reg="Trichrysis">Trichrysis</tp:taxon-name-part> <tp:taxon-name-part taxon-name-part-type="species" reg="lusca">lusca</tp:taxon-name-part></tp:taxon-name></italic> is considered as belonging to <italic><tp:taxon-name><tp:taxon-name-part taxon-name-part-type="genus" reg="Trichrysis">Trichrysis</tp:taxon-name-part></tp:taxon-name></italic> not only morphologically but also biologically. <italic><tp:taxon-name><tp:taxon-name-part taxon-name-part-type="genus" reg="Praestochrysis">Praestochrysis</tp:taxon-name-part></tp:taxon-name></italic> are well known parasitoids of moth prepupae (<tp:taxon-name><tp:taxon-name-part taxon-name-part-type="family">Limacodidae</tp:taxon-name-part></tp:taxon-name>) (<xref ref-type="bibr" rid="B21">Kimsey and Bohart 1991</xref>), whereas species in the <italic><tp:taxon-name><tp:taxon-name-part taxon-name-part-type="genus" reg="Trichrysis">T.</tp:taxon-name-part> <tp:taxon-name-part taxon-name-part-type="species" reg="lusca">lusca</tp:taxon-name-part></tp:taxon-name></italic> species-group are parasitoids of <tp:taxon-name><tp:taxon-name-part taxon-name-part-type="family">Sphecidae</tp:taxon-name-part></tp:taxon-name> (<xref ref-type="bibr" rid="B33">Mocsáry 1889</xref>, <xref ref-type="bibr" rid="B37">1912b</xref>; <xref ref-type="bibr" rid="B59">Tsuneki 1955</xref>; <xref ref-type="bibr" rid="B26">Linsenmaier 1959</xref>) or <tp:taxon-name><tp:taxon-name-part taxon-name-part-type="subfamily">Eumeninae</tp:taxon-name-part></tp:taxon-name> (<tp:taxon-name><tp:taxon-name-part taxon-name-part-type="family">Vespidae</tp:taxon-name-part></tp:taxon-name>) (<xref ref-type="bibr" rid="B21">Kimsey and Bohart 1991</xref>). Unfortunately, the biology of <italic><tp:taxon-name><tp:taxon-name-part taxon-name-part-type="genus" reg="Chrysis">C.</tp:taxon-name-part> <tp:taxon-name-part taxon-name-part-type="species" reg="brachyceras">brachyceras</tp:taxon-name-part></tp:taxon-name></italic> is unknown; therefore, we consider <italic><tp:taxon-name><tp:taxon-name-part taxon-name-part-type="genus" reg="Chrysis">C.</tp:taxon-name-part> <tp:taxon-name-part taxon-name-part-type="species" reg="brachyceras">brachyceras</tp:taxon-name-part></tp:taxon-name></italic> as a member of the genus <italic><tp:taxon-name><tp:taxon-name-part taxon-name-part-type="genus" reg="Chrysis">Chrysis</tp:taxon-name-part></tp:taxon-name></italic> until new biological or molecular evidence is available.</p></tp:treatment-sec><ref-list><ref id="B5"><mixed-citation xmlns:xlink="http://www.w3.org/1999/xlink" xlink:type="simple">
          <person-group><name name-style="western"><surname>Bischoff</surname><given-names>H</given-names></name></person-group> (<year>1913</year>) <article-title><tp:taxon-name><tp:taxon-name-part taxon-name-part-type="order">Hymenoptera</tp:taxon-name-part></tp:taxon-name> – Fam. <tp:taxon-name><tp:taxon-name-part taxon-name-part-type="family">Chrysididae</tp:taxon-name-part></tp:taxon-name></article-title>. In: <person-group><name name-style="western"><surname>Wytsman</surname><given-names>P</given-names></name></person-group> (<role>Ed.</role>) <source>Genera Insectorum – Fascicule 151. L.</source> <publisher-name>Desmet-Verteneuil</publisher-name>, <publisher-loc>Bruxelles</publisher-loc>, <size units="page">86 pp</size>. [+ 5 pls]</mixed-citation></ref><ref id="B21"><mixed-citation xmlns:xlink="http://www.w3.org/1999/xlink" xlink:type="simple">
          <person-group><name name-style="western"><surname>Kimsey</surname><given-names>LS</given-names></name><name name-style="western"><surname>Bohart</surname><given-names>RM</given-names></name></person-group> (<year>1991</year> [‘’<year>1990</year>’’]) <source>The Chrysidid Wasps of the World</source>. <publisher-name>Oxford University Press</publisher-name>, <publisher-loc>New York</publisher-loc>, <size units="page">652 pp</size>.</mixed-citation></ref><ref id="B28"><mixed-citation xmlns:xlink="http://www.w3.org/1999/xlink" xlink:type="simple">
          <person-group><name name-style="western"><surname>Linsenmaier</surname><given-names>W</given-names></name></person-group> (<year>1994</year>) <article-title>The <tp:taxon-name><tp:taxon-name-part taxon-name-part-type="family">Chrysididae</tp:taxon-name-part></tp:taxon-name> (<tp:taxon-name><tp:taxon-name-part taxon-name-part-type="class">Insecta</tp:taxon-name-part></tp:taxon-name>: <tp:taxon-name><tp:taxon-name-part taxon-name-part-type="order">Hymenoptera</tp:taxon-name-part></tp:taxon-name>) of the Arabian Peninsula.</article-title> <source>Fauna of Saudi Arabia</source> <volume>14</volume>: <fpage>145</fpage>–<lpage>206</lpage>.</mixed-citation></ref><ref id="B31"><mixed-citation xmlns:xlink="http://www.w3.org/1999/xlink" xlink:type="simple">
          <person-group><name name-style="western"><surname>Madl</surname><given-names>M</given-names></name><name name-style="western"><surname>Rosa</surname><given-names>P</given-names></name></person-group> (<year>2012</year>) <article-title>A Catalogue of the <tp:taxon-name><tp:taxon-name-part taxon-name-part-type="family">Chrysididae</tp:taxon-name-part></tp:taxon-name> (<tp:taxon-name><tp:taxon-name-part taxon-name-part-type="order">Hymenoptera</tp:taxon-name-part></tp:taxon-name>: <tp:taxon-name><tp:taxon-name-part taxon-name-part-type="superfamily">Chrysidoidea</tp:taxon-name-part></tp:taxon-name>) of the Ethiopian Region excluding Malagasy Subregion.</article-title> <source>Linzer biologische Beiträge</source> <volume>44</volume>(<issue>1</issue>): <fpage>5</fpage>–<lpage>169</lpage>.</mixed-citation></ref><ref id="B45"><mixed-citation xmlns:xlink="http://www.w3.org/1999/xlink" xlink:type="simple">
          <person-group><name name-style="western"><surname>Rosa</surname><given-names>P</given-names></name><name name-style="western"><surname>Wei</surname><given-names>NS</given-names></name><name name-style="western"><surname>Xu</surname><given-names>ZF</given-names></name></person-group> (<year>2014</year>) <article-title>An annotated checklist of the chrysidid wasps (<tp:taxon-name><tp:taxon-name-part taxon-name-part-type="order">Hymenoptera</tp:taxon-name-part></tp:taxon-name>, <tp:taxon-name><tp:taxon-name-part taxon-name-part-type="family">Chrysididae</tp:taxon-name-part></tp:taxon-name>) from China.</article-title> <source>ZooKeys</source> <volume>455</volume>: <fpage>1</fpage>–<lpage>128</lpage>. <ext-link xlink:type="simple" ext-link-type="doi" xlink:href="10.3897/zookeys.455.6557">http://dx.doi.org/10.3897/zookeys.455.6557</ext-link></mixed-citation></ref><ref id="B50"><mixed-citation xmlns:xlink="http://www.w3.org/1999/xlink" xlink:type="simple">
          <person-group><name name-style="western"><surname>Rosa</surname><given-names>P</given-names></name><name name-style="western"><surname>Wei</surname><given-names>NS</given-names></name><name name-style="western"><surname>Feng</surname><given-names>J</given-names></name><name name-style="western"><surname>Xu</surname><given-names>ZF</given-names></name></person-group> (<year>2016b</year>) <article-title>Revision of the genus <italic><tp:taxon-name><tp:taxon-name-part taxon-name-part-type="genus">Trichrysis</tp:taxon-name-part></tp:taxon-name></italic> Lichtenstein, 1876 from China, with description of three new species (<tp:taxon-name><tp:taxon-name-part taxon-name-part-type="order">Hymenoptera</tp:taxon-name-part></tp:taxon-name>, <tp:taxon-name><tp:taxon-name-part taxon-name-part-type="family">Chrysididae</tp:taxon-name-part></tp:taxon-name>).</article-title> <source>Deutsche Entomologische Zeitschrift</source> <volume>63</volume>(<issue>1</issue>): <fpage>109</fpage>–<lpage>136</lpage>. <ext-link xlink:type="simple" ext-link-type="doi" xlink:href="10.3897/dez.63.7347">http://doi.org/10.3897/dez.63.7347</ext-link></mixed-citation></ref><ref id="B33"><mixed-citation xmlns:xlink="http://www.w3.org/1999/xlink" xlink:type="simple">
          <person-group><name name-style="western"><surname>Mocsáry</surname><given-names>A</given-names></name></person-group> (<year>1889</year>) <source>Monographia Chrysididarum Orbis Terrarum Universi.</source> <publisher-name>Hungarian Academy of Science</publisher-name>, <publisher-loc>Budapest</publisher-loc>, <size units="page">643 pp</size>.</mixed-citation></ref><ref id="B37"><mixed-citation xmlns:xlink="http://www.w3.org/1999/xlink" xlink:type="simple">
          <person-group><name name-style="western"><surname>Mocsáry</surname><given-names>A</given-names></name></person-group> (<year>1912b</year>) <article-title>Species Chrysididarum novae. III.</article-title> <source>Annales Musei Nationalis Hungarici</source> <volume>10</volume>: <fpage>549</fpage>–<lpage>592</lpage>.</mixed-citation></ref><ref id="B59"><mixed-citation xmlns:xlink="http://www.w3.org/1999/xlink" xlink:type="simple">
          <person-group><name name-style="western"><surname>Tsuneki</surname><given-names>K</given-names></name></person-group> (<year>1955</year>) <article-title><tp:taxon-name><tp:taxon-name-part taxon-name-part-type="genus">Chrysis</tp:taxon-name-part></tp:taxon-name> (Pentachrysis) of North-Eastern Asia (<tp:taxon-name><tp:taxon-name-part taxon-name-part-type="order">Hymenoptera</tp:taxon-name-part></tp:taxon-name>, <tp:taxon-name><tp:taxon-name-part taxon-name-part-type="family">Chrysididae</tp:taxon-name-part></tp:taxon-name>) Memoirs of the Faculty of Liberal Arts</article-title>. , <publisher-name>Fukui University</publisher-name>, <series>Series II</series>, <source>Natural Science</source> <volume>No. 4</volume>, <issue>Part 5</issue>(<issue>3</issue>): <fpage>35</fpage>–<lpage>46</lpage>.</mixed-citation></ref><ref id="B26"><mixed-citation xmlns:xlink="http://www.w3.org/1999/xlink" xlink:type="simple">
          <person-group><name name-style="western"><surname>Linsenmaier</surname><given-names>W</given-names></name></person-group> (<year>1959</year>) <article-title>Revision der Familie <tp:taxon-name><tp:taxon-name-part taxon-name-part-type="family">Chrysididae</tp:taxon-name-part></tp:taxon-name> (<tp:taxon-name><tp:taxon-name-part taxon-name-part-type="order">Hymenoptera</tp:taxon-name-part></tp:taxon-name>) mit besonderer Berücksichtigung der europäischen Spezies.</article-title> <source>Mitteilungen der Schweizerischen Entomologischen Gesellschaft</source> <volume>32</volume>(<issue>1</issue>): <fpage>1</fpage>–<lpage>232</lpage>.</mixed-citation></ref></ref-list></tp:taxon-treatment>
