# Supplementary material for: One new species and three new records of Chrysis Linnaeus from China (Hymenoptera, Chrysididae)
Source: Zookeys. 2017 Apr 21;(669):65–88. doi: 10.3897/zookeys.669.12398 (PMC5523373; doi:10.3897/zookeys.669.12398)
Supplement: XML Treatment for Chrysis capitalis [file zookeys.669.12398-treatment3.xml]

<!DOCTYPE tp:taxon-treatment
  PUBLIC "-//TaxonX//DTD Taxonomic Treatment Publishing DTD v0 20100105//EN" "tax-treatment-NSO.dtd">
<tp:taxon-treatment xmlns:tp="http://www.plazi.org/taxpub"><tp:treatment-meta><kwd-group><label>Taxon classification</label><kwd><named-content xmlns:xlink="http://www.w3.org/1999/xlink" content-type="kingdom">Animalia</named-content></kwd><kwd><named-content xmlns:xlink="http://www.w3.org/1999/xlink" content-type="order">Hymenoptera</named-content></kwd><kwd><named-content xmlns:xlink="http://www.w3.org/1999/xlink" content-type="family">Chrysididae</named-content></kwd></kwd-group><mixed-citation publication-type="journal"><person-group><name><surname>Rosa</surname><given-names>Paolo</given-names></name><name><surname>Wei</surname><given-names>Na-sen</given-names></name><name><surname>Xu</surname><given-names>Zai-fu</given-names></name></person-group><article-title>One new species and three new records of <italic><tp:taxon-name><tp:taxon-name-part taxon-name-part-type="genus" reg="Chrysis">Chrysis</tp:taxon-name-part></tp:taxon-name></italic> Linnaeus from China (<tp:taxon-name><tp:taxon-name-part taxon-name-part-type="order">Hymenoptera</tp:taxon-name-part></tp:taxon-name>, <tp:taxon-name><tp:taxon-name-part taxon-name-part-type="family">Chrysididae</tp:taxon-name-part></tp:taxon-name>)</article-title><source>Zookeys</source><day>21</day><month>4</month><year>2017</year><volume>2017</volume><issue>669</issue><fpage>65</fpage><lpage>88</lpage><pub-id pub-id-type="doi">10.3897/zookeys.669.12398</pub-id></mixed-citation></tp:treatment-meta><tp:nomenclature><tp:taxon-name>
            <tp:taxon-name-part taxon-name-part-type="genus" reg="Chrysis">Chrysis</tp:taxon-name-part>
            <tp:taxon-name-part taxon-name-part-type="species" reg="capitalis">capitalis</tp:taxon-name-part>
          </tp:taxon-name><tp:taxon-authority>species-group</tp:taxon-authority><tp:nomenclature-citation-list><tp:nomenclature-citation><tp:taxon-name>
                <tp:taxon-name-part taxon-name-part-type="genus" reg="Chrysis">Chrysis</tp:taxon-name-part> <tp:taxon-name-part taxon-name-part-type="species" reg="capitalis">capitalis</tp:taxon-name-part></tp:taxon-name><comment>species-group: Kimsey and Bohart 1991: 325 (key), 329 (fig. 107p), 336 (fig. 110m), 339 (diagnosis), 350 (fig. 112j).</comment></tp:nomenclature-citation></tp:nomenclature-citation-list></tp:nomenclature><tp:treatment-sec sec-type="diagnosis" id="SECID0EURAE"><title>Diagnosis.</title><p>The <italic><tp:taxon-name><tp:taxon-name-part taxon-name-part-type="species" reg="capitalis">capitalis</tp:taxon-name-part></tp:taxon-name></italic> species-group is characterised by apex of <abbrev xmlns:xlink="http://www.w3.org/1999/xlink" xlink:title="metasomal tergite 4" id="ABBRID0EK4AE" xlink:type="simple">T3</abbrev> simple, <abbrev xmlns:xlink="http://www.w3.org/1999/xlink" xlink:title="transverse frontal carina" id="ABBRID0EO4AE" xlink:type="simple">TFC</abbrev> prominent and M-shaped, and mid ocellus lidded. Some species in the <italic><tp:taxon-name><tp:taxon-name-part taxon-name-part-type="species" reg="capitalis">capitalis</tp:taxon-name-part></tp:taxon-name></italic> species-group are also easily recognised by female metasoma usually blue to green with golden stripes (e.g. <italic><tp:taxon-name><tp:taxon-name-part taxon-name-part-type="genus" reg="Chrysis">C.</tp:taxon-name-part> <tp:taxon-name-part taxon-name-part-type="species" reg="abuensis">abuensis</tp:taxon-name-part></tp:taxon-name></italic> Nurse, 1902, <italic><tp:taxon-name><tp:taxon-name-part taxon-name-part-type="genus" reg="Chrysis">C.</tp:taxon-name-part> <tp:taxon-name-part taxon-name-part-type="species" reg="bayadera">bayadera</tp:taxon-name-part></tp:taxon-name></italic> du Buysson, 1896, <italic><tp:taxon-name><tp:taxon-name-part taxon-name-part-type="genus" reg="Chrysis">C.</tp:taxon-name-part> <tp:taxon-name-part taxon-name-part-type="species" reg="ignifascia">ignifascia</tp:taxon-name-part></tp:taxon-name></italic> Mocsáry, 1893, and <italic><tp:taxon-name><tp:taxon-name-part taxon-name-part-type="genus" reg="Chrysis">C.</tp:taxon-name-part> <tp:taxon-name-part taxon-name-part-type="species" reg="jalala">jalala</tp:taxon-name-part></tp:taxon-name></italic> Nurse, 1902).</p></tp:treatment-sec><tp:treatment-sec sec-type="description" id="SECID0E1TAE"><title>Description.</title><p>Scapal basin microridged medially. Male <abbrev xmlns:xlink="http://www.w3.org/1999/xlink" xlink:title="flagellomere 1" id="ABBRID0EM6AE" xlink:type="simple">F1</abbrev> <abbrev xmlns:xlink="http://www.w3.org/1999/xlink" xlink:title="length/width ratio" id="ABBRID0EQ6AE" xlink:type="simple">l/w</abbrev> = 1.5; female <abbrev xmlns:xlink="http://www.w3.org/1999/xlink" xlink:title="flagellomere 1" id="ABBRID0EU6AE" xlink:type="simple">F1</abbrev> <abbrev xmlns:xlink="http://www.w3.org/1999/xlink" xlink:title="length/width ratio" id="ABBRID0EY6AE" xlink:type="simple">l/w</abbrev> = 1.9–3.0. <abbrev xmlns:xlink="http://www.w3.org/1999/xlink" xlink:title="transverse frontal carina" id="ABBRID0E36AE" xlink:type="simple">TFC</abbrev> usually well developed and M-shaped. Mid ocellus lidded. <abbrev xmlns:xlink="http://www.w3.org/1999/xlink" xlink:title="malar space" id="ABBRID0EBAAG" xlink:type="simple">MS</abbrev> usually &lt; 1.0 <abbrev xmlns:xlink="http://www.w3.org/1999/xlink" xlink:title="mid ocellus diameter" id="ABBRID0EFAAG" xlink:type="simple">MOD</abbrev>. <abbrev xmlns:xlink="http://www.w3.org/1999/xlink" xlink:title="metasomal tergite 2" id="ABBRID0EJAAG" xlink:type="simple">T2</abbrev> with median ridge. <abbrev xmlns:xlink="http://www.w3.org/1999/xlink" xlink:title="metasomal tergite 4" id="ABBRID0ENAAG" xlink:type="simple">T3</abbrev> weakly saddled in female; pit row moderately impressed; apex of <abbrev xmlns:xlink="http://www.w3.org/1999/xlink" xlink:title="metasomal tergite 4" id="ABBRID0ERAAG" xlink:type="simple">T3</abbrev> convex or slightly concave medially, without apical teeth.</p></tp:treatment-sec><tp:treatment-sec sec-type="biology" id="SECID0E6TAE"><title>Biology.</title><p>Unknown.</p></tp:treatment-sec><tp:treatment-sec sec-type="Species included" id="SECID0EEUAE"><title>Species included.</title><p>Fourteen species: seven Afrotropical, <italic><tp:taxon-name><tp:taxon-name-part taxon-name-part-type="genus" reg="Chrysis">Chrysis</tp:taxon-name-part> <tp:taxon-name-part taxon-name-part-type="species" reg="capitalis">capitalis</tp:taxon-name-part></tp:taxon-name></italic> Dahlbom, 1854, <italic><tp:taxon-name><tp:taxon-name-part taxon-name-part-type="genus" reg="Chrysis">C.</tp:taxon-name-part> <tp:taxon-name-part taxon-name-part-type="species" reg="dalmanni">dalmanni</tp:taxon-name-part></tp:taxon-name></italic> Dahlbom, 1845, <italic><tp:taxon-name><tp:taxon-name-part taxon-name-part-type="genus" reg="Chrysis">C.</tp:taxon-name-part> <tp:taxon-name-part taxon-name-part-type="species" reg="infuscata">infuscata</tp:taxon-name-part></tp:taxon-name></italic> Brullé, 1846, <italic><tp:taxon-name><tp:taxon-name-part taxon-name-part-type="genus" reg="Chrysis">C.</tp:taxon-name-part> <tp:taxon-name-part taxon-name-part-type="species" reg="jugum">jugum</tp:taxon-name-part></tp:taxon-name></italic> Dahlbom, 1850, <italic><tp:taxon-name><tp:taxon-name-part taxon-name-part-type="genus" reg="Chrysis">C.</tp:taxon-name-part> <tp:taxon-name-part taxon-name-part-type="species" reg="levioris">levioris</tp:taxon-name-part></tp:taxon-name></italic> Edney, 1952, <italic><tp:taxon-name><tp:taxon-name-part taxon-name-part-type="genus" reg="Chrysis">C.</tp:taxon-name-part> <tp:taxon-name-part taxon-name-part-type="species" reg="rutilata">rutilata</tp:taxon-name-part></tp:taxon-name></italic> du Buysson, 1898b, and <italic><tp:taxon-name><tp:taxon-name-part taxon-name-part-type="genus" reg="Chrysis">C.</tp:taxon-name-part> <tp:taxon-name-part taxon-name-part-type="species" reg="sinuosa">sinuosa</tp:taxon-name-part></tp:taxon-name></italic> Dahlbom, 1845 (<xref ref-type="bibr" rid="B43">Rosa and Vårdal 2015</xref>); six Oriental, <italic><tp:taxon-name><tp:taxon-name-part taxon-name-part-type="genus" reg="Chrysis">C.</tp:taxon-name-part> <tp:taxon-name-part taxon-name-part-type="species" reg="abuensis">abuensis</tp:taxon-name-part></tp:taxon-name></italic> Nurse, <italic><tp:taxon-name><tp:taxon-name-part taxon-name-part-type="genus" reg="Chrysis">C.</tp:taxon-name-part> <tp:taxon-name-part taxon-name-part-type="species" reg="bayadera">bayadera</tp:taxon-name-part></tp:taxon-name></italic> du Buysson, <italic><tp:taxon-name><tp:taxon-name-part taxon-name-part-type="genus" reg="Chrysis">C.</tp:taxon-name-part> <tp:taxon-name-part taxon-name-part-type="species" reg="ignifascia">ignifascia</tp:taxon-name-part></tp:taxon-name></italic> Mocsáry, 1893 (= <italic><tp:taxon-name><tp:taxon-name-part taxon-name-part-type="genus" reg="Chrysis">C.</tp:taxon-name-part> <tp:taxon-name-part taxon-name-part-type="species" reg="taiwana">taiwana</tp:taxon-name-part></tp:taxon-name></italic> Tsuneki, 1970, syn. n.), <italic><tp:taxon-name><tp:taxon-name-part taxon-name-part-type="genus" reg="Chrysis">C.</tp:taxon-name-part> <tp:taxon-name-part taxon-name-part-type="species" reg="sumptuosa">sumptuosa</tp:taxon-name-part></tp:taxon-name></italic> Smith, 1858, <italic><tp:taxon-name><tp:taxon-name-part taxon-name-part-type="genus" reg="Chrysis">C.</tp:taxon-name-part> <tp:taxon-name-part taxon-name-part-type="species" reg="wroughtoni">wroughtoni</tp:taxon-name-part></tp:taxon-name></italic> du Buysson, 1896, and <italic><tp:taxon-name><tp:taxon-name-part taxon-name-part-type="genus" reg="Chrysis">C.</tp:taxon-name-part> <tp:taxon-name-part taxon-name-part-type="species" reg="yoshikawai">yoshikawai</tp:taxon-name-part></tp:taxon-name></italic> Tsuneki, 1961; and one Palaearctic species, <italic><tp:taxon-name><tp:taxon-name-part taxon-name-part-type="genus" reg="Chrysis">C.</tp:taxon-name-part> <tp:taxon-name-part taxon-name-part-type="species" reg="jalala">jalala</tp:taxon-name-part></tp:taxon-name></italic> Nurse.</p></tp:treatment-sec><tp:treatment-sec sec-type="distribution" id="SECID0ETZAE"><title>Distribution.</title><p>Afrotropical, Oriental and Palaearctic regions.</p></tp:treatment-sec><tp:treatment-sec sec-type="remarks" id="SECID0EYZAE"><title>Remarks.</title><p><italic><tp:taxon-name><tp:taxon-name-part taxon-name-part-type="genus" reg="Chrysis">Chrysis</tp:taxon-name-part> <tp:taxon-name-part taxon-name-part-type="species" reg="arabica">arabica</tp:taxon-name-part></tp:taxon-name></italic> Mocsáry, 1911 was moved to the newly created <italic><tp:taxon-name><tp:taxon-name-part taxon-name-part-type="genus" reg="Chrysis">C.</tp:taxon-name-part> <tp:taxon-name-part taxon-name-part-type="species" reg="arabica">arabica</tp:taxon-name-part></tp:taxon-name></italic> species-group by <xref ref-type="bibr" rid="B28">Linsenmaier (1994)</xref>.</p></tp:treatment-sec><tp:treatment-sec sec-type="key" id="SECID0EY1AE"><title>Key to Chinese species of the <italic><tp:taxon-name><tp:taxon-name-part taxon-name-part-type="species" reg="capitalis">capitalis</tp:taxon-name-part></tp:taxon-name></italic> species-group</title><table-wrap content-type="key" position="anchor" orientation="portrait"><table id="TID0EBCAE" rules="all"><tbody><tr><td rowspan="1" colspan="1">1</td><td rowspan="1" colspan="1">
                  <abbrev xmlns:xlink="http://www.w3.org/1999/xlink" xlink:title="metasomal tergite 2" id="ABBRID0EHIAG" xlink:type="simple">T2</abbrev> with a broad transverse posterior reddish golden stripe, contrasting with the remaining body colouration (Figs <xref ref-type="fig" rid="F2">2E</xref>, <xref ref-type="fig" rid="F2">2F</xref>)</td><td rowspan="1" colspan="1">
                  <bold><italic><tp:taxon-name><tp:taxon-name-part taxon-name-part-type="genus" reg="Chrysis">C.</tp:taxon-name-part> <tp:taxon-name-part taxon-name-part-type="species" reg="ignifascia">ignifascia</tp:taxon-name-part></tp:taxon-name></italic> Mocsáry (♀)</bold>
                </td></tr><tr><td rowspan="1" colspan="1">–</td><td rowspan="1" colspan="1">
                  <abbrev xmlns:xlink="http://www.w3.org/1999/xlink" xlink:title="metasomal tergite 2" id="ABBRID0ENJAG" xlink:type="simple">T2</abbrev> blue to green without reddish or golden stripe (Figs <xref ref-type="fig" rid="F3">3</xref>, <xref ref-type="fig" rid="F6">6</xref>)</td><td rowspan="1" colspan="1">
                  <bold>2</bold>
                </td></tr><tr><td rowspan="1" colspan="1">2</td><td rowspan="1" colspan="1">Female and male with sub-reniform and transverse black spots on <abbrev xmlns:xlink="http://www.w3.org/1999/xlink" xlink:title="metasomal sternite 2" id="ABBRID0EHKAG" xlink:type="simple">S2</abbrev> (Fig. <xref ref-type="fig" rid="F7">7B</xref>)</td><td rowspan="1" colspan="1">
                  <bold><italic><tp:taxon-name><tp:taxon-name-part taxon-name-part-type="genus" reg="Chrysis">C.</tp:taxon-name-part> <tp:taxon-name-part taxon-name-part-type="species" reg="yoshikawai">yoshikawai</tp:taxon-name-part></tp:taxon-name></italic> Tsuneki</bold>
                </td></tr><tr><td rowspan="1" colspan="1">–</td><td rowspan="1" colspan="1">Male with sub-triangular and longitudinal black spots on <abbrev xmlns:xlink="http://www.w3.org/1999/xlink" xlink:title="metasomal sternite 2" id="ABBRID0EJLAG" xlink:type="simple">S2</abbrev> (Fig. <xref ref-type="fig" rid="F7">7A</xref>)</td><td rowspan="1" colspan="1">
                  <bold><italic><tp:taxon-name><tp:taxon-name-part taxon-name-part-type="genus" reg="Chrysis">C.</tp:taxon-name-part> <tp:taxon-name-part taxon-name-part-type="species" reg="ignifascia">ignifascia</tp:taxon-name-part></tp:taxon-name></italic> Mocsáry (♂)</bold>
                </td></tr></tbody></table></table-wrap></tp:treatment-sec><tp:treatment-sec><!--Section generated to contain objects referenced in tp:taxon-treatment.--><fig id="F2" position="float" orientation="portrait"><label>Figure 2.</label><caption><p>
                  <italic><tp:taxon-name><tp:taxon-name-part taxon-name-part-type="genus" reg="Chrysis">Chrysis</tp:taxon-name-part> <tp:taxon-name-part taxon-name-part-type="species" reg="ignifascia">ignifascia</tp:taxon-name-part></tp:taxon-name></italic> Mocsáry, 1893, ♀ from Fujian. <bold>A</bold> Habitus, lateral view <bold>B</bold> head, frontal view <bold>C</bold> mesosoma, dorsal view <bold>D</bold> head, pronotum and mesopleuron, lateral view <bold>E</bold> metasoma, dorsal view <bold>F</bold> <abbrev xmlns:xlink="http://www.w3.org/1999/xlink" xlink:title="metasomal tergite 4" id="ABBRID0EQVAG" xlink:type="simple">T3</abbrev>, dorsal view.</p></caption><graphic xmlns:xlink="http://www.w3.org/1999/xlink" xlink:href="zookeys-669-065-g002.jpg" position="float" orientation="portrait" xlink:type="simple" id="oo_132684.jpg"/></fig><fig id="F3" position="float" orientation="portrait"><label>Figure 3.</label><caption><p>
                  <italic><tp:taxon-name><tp:taxon-name-part taxon-name-part-type="genus" reg="Chrysis">Chrysis</tp:taxon-name-part> <tp:taxon-name-part taxon-name-part-type="species" reg="taiwana">taiwana</tp:taxon-name-part></tp:taxon-name></italic> Tsuneki, 1970, holotype, ♂. <bold>A</bold> Habitus, lateral view <bold>B</bold> head, frontal view <bold>C</bold> head and mesosoma, dorsal view <bold>D</bold> head, pronotum and mesopleuron, lateral view <bold>E</bold> metasoma, dorsal view <bold>F</bold> <abbrev xmlns:xlink="http://www.w3.org/1999/xlink" xlink:title="metasomal tergite 4" id="ABBRID0EXYAG" xlink:type="simple">T3</abbrev>, dorsal view (photos by courtesy of Rikio Matsumoto, <named-content xmlns:xlink="http://www.w3.org/1999/xlink" content-type="dwc:institutional_code" xlink:type="simple">OMNH</named-content>).</p></caption><graphic xmlns:xlink="http://www.w3.org/1999/xlink" xlink:href="zookeys-669-065-g003.jpg" position="float" orientation="portrait" xlink:type="simple" id="oo_132685.jpg"/></fig><fig id="F6" position="float" orientation="portrait"><label>Figure 6.</label><caption><p>
                  <italic><tp:taxon-name><tp:taxon-name-part taxon-name-part-type="genus" reg="Chrysis">Chrysis</tp:taxon-name-part> <tp:taxon-name-part taxon-name-part-type="species" reg="yoshikawai">yoshikawai</tp:taxon-name-part></tp:taxon-name></italic> Tsuneki, 1961, ♀ from Yunnan. <bold>A</bold> Habitus, lateral view <bold>B</bold> head, frontal view <bold>C</bold> mesosoma, dorsal view <bold>D</bold> head, pronotum and mesopleuron, lateral view <bold>E</bold> metasoma, dorsal view <bold>F</bold> <abbrev xmlns:xlink="http://www.w3.org/1999/xlink" xlink:title="metasomal tergite 4" id="ABBRID0E6EBG" xlink:type="simple">T3</abbrev>, dorsal view.</p></caption><graphic xmlns:xlink="http://www.w3.org/1999/xlink" xlink:href="zookeys-669-065-g006.jpg" position="float" orientation="portrait" xlink:type="simple" id="oo_132688.jpg"/></fig><fig id="F7" position="float" orientation="portrait"><label>Figure 7.</label><caption><p>Black spots on <abbrev xmlns:xlink="http://www.w3.org/1999/xlink" xlink:title="metasomal sternite 2" id="ABBRID0E5HBG" xlink:type="simple">S2</abbrev> of females, ventral view. <bold>A</bold> <italic><tp:taxon-name><tp:taxon-name-part taxon-name-part-type="genus" reg="Chrysis">Chrysis</tp:taxon-name-part> <tp:taxon-name-part taxon-name-part-type="species" reg="ignifascia">ignifascia</tp:taxon-name-part></tp:taxon-name></italic> Mocsáry, 1893 <bold>B</bold> <italic><tp:taxon-name><tp:taxon-name-part taxon-name-part-type="genus" reg="Chrysis">Chrysis</tp:taxon-name-part> <tp:taxon-name-part taxon-name-part-type="species" reg="yoshikawai">yoshikawai</tp:taxon-name-part></tp:taxon-name></italic> Tsuneki, 1961.</p></caption><graphic xmlns:xlink="http://www.w3.org/1999/xlink" xlink:href="zookeys-669-065-g007.jpg" position="float" orientation="portrait" xlink:type="simple" id="oo_132689.jpg"/></fig></tp:treatment-sec><ref-list><ref id="B43"><mixed-citation xmlns:xlink="http://www.w3.org/1999/xlink" xlink:type="simple">
          <person-group><name name-style="western"><surname>Rosa</surname><given-names>P</given-names></name><name name-style="western"><surname>Vårdal</surname><given-names>H</given-names></name></person-group> (<year>2015</year>) <article-title>An annotated catalogue of the types of <tp:taxon-name><tp:taxon-name-part taxon-name-part-type="family">Chrysididae</tp:taxon-name-part></tp:taxon-name> (<tp:taxon-name><tp:taxon-name-part taxon-name-part-type="order">Hymenoptera</tp:taxon-name-part></tp:taxon-name>) at the Swedish Museum of Natural History, Stockholm, with brief historical notes.</article-title> <source>ZooKeys</source> <volume>495</volume>: <fpage>79</fpage>–<lpage>132</lpage>. <ext-link xlink:type="simple" ext-link-type="doi" xlink:href="10.3897/zookeys.495.9356">http://dx.doi.org/10.3897/zookeys.495.9356</ext-link></mixed-citation></ref><ref id="B28"><mixed-citation xmlns:xlink="http://www.w3.org/1999/xlink" xlink:type="simple">
          <person-group><name name-style="western"><surname>Linsenmaier</surname><given-names>W</given-names></name></person-group> (<year>1994</year>) <article-title>The <tp:taxon-name><tp:taxon-name-part taxon-name-part-type="family">Chrysididae</tp:taxon-name-part></tp:taxon-name> (<tp:taxon-name><tp:taxon-name-part taxon-name-part-type="class">Insecta</tp:taxon-name-part></tp:taxon-name>: <tp:taxon-name><tp:taxon-name-part taxon-name-part-type="order">Hymenoptera</tp:taxon-name-part></tp:taxon-name>) of the Arabian Peninsula.</article-title> <source>Fauna of Saudi Arabia</source> <volume>14</volume>: <fpage>145</fpage>–<lpage>206</lpage>.</mixed-citation></ref></ref-list></tp:taxon-treatment>
