# Supplementary material for: One new species and three new records of Chrysis Linnaeus from China (Hymenoptera, Chrysididae)
Source: Zookeys. 2017 Apr 21;(669):65–88. doi: 10.3897/zookeys.669.12398 (PMC5523373; doi:10.3897/zookeys.669.12398)
Supplement: XML Treatment for Chrysis ignifascia [file zookeys.669.12398-treatment4.xml]

<!DOCTYPE tp:taxon-treatment
  PUBLIC "-//TaxonX//DTD Taxonomic Treatment Publishing DTD v0 20100105//EN" "tax-treatment-NSO.dtd">
<tp:taxon-treatment xmlns:tp="http://www.plazi.org/taxpub"><tp:treatment-meta><kwd-group><label>Taxon classification</label><kwd><named-content xmlns:xlink="http://www.w3.org/1999/xlink" content-type="kingdom">Animalia</named-content></kwd><kwd><named-content xmlns:xlink="http://www.w3.org/1999/xlink" content-type="order">Hymenoptera</named-content></kwd><kwd><named-content xmlns:xlink="http://www.w3.org/1999/xlink" content-type="family">Chrysididae</named-content></kwd></kwd-group><mixed-citation publication-type="journal"><person-group><name><surname>Rosa</surname><given-names>Paolo</given-names></name><name><surname>Wei</surname><given-names>Na-sen</given-names></name><name><surname>Xu</surname><given-names>Zai-fu</given-names></name></person-group><article-title>One new species and three new records of <italic><tp:taxon-name><tp:taxon-name-part taxon-name-part-type="genus" reg="Chrysis">Chrysis</tp:taxon-name-part></tp:taxon-name></italic> Linnaeus from China (<tp:taxon-name><tp:taxon-name-part taxon-name-part-type="order">Hymenoptera</tp:taxon-name-part></tp:taxon-name>, <tp:taxon-name><tp:taxon-name-part taxon-name-part-type="family">Chrysididae</tp:taxon-name-part></tp:taxon-name>)</article-title><source>Zookeys</source><day>21</day><month>4</month><year>2017</year><volume>2017</volume><issue>669</issue><fpage>65</fpage><lpage>88</lpage><pub-id pub-id-type="doi">10.3897/zookeys.669.12398</pub-id></mixed-citation></tp:treatment-meta><tp:nomenclature><tp:taxon-name>
              <tp:taxon-name-part taxon-name-part-type="genus" reg="Chrysis">Chrysis</tp:taxon-name-part>
              <tp:taxon-name-part taxon-name-part-type="species" reg="ignifascia">ignifascia</tp:taxon-name-part>
            </tp:taxon-name><tp:taxon-authority>Mocsáry, 1893</tp:taxon-authority><xref ref-type="fig" rid="F2">Figs 2</xref><xref ref-type="fig" rid="F3">, 3</xref><xref ref-type="fig" rid="F4">, 4</xref><xref ref-type="fig" rid="F5">, 5</xref><xref ref-type="fig" rid="F7">, 7A</xref><tp:nomenclature-citation-list><tp:nomenclature-citation><tp:taxon-name>
                  <tp:taxon-name-part taxon-name-part-type="genus" reg="Chrysis">Chrysis</tp:taxon-name-part> (<tp:taxon-name-part taxon-name-part-type="subgenus" reg="Holochrysis">Holochrysis</tp:taxon-name-part>) <tp:taxon-name-part taxon-name-part-type="species" reg="ignifascia">ignifascia</tp:taxon-name-part></tp:taxon-name><comment>Mocsáry, 1893: 215. Holotype, ♀, Myanmar (<named-content xmlns:xlink="http://www.w3.org/1999/xlink" content-type="dwc:institutional_code" xlink:type="simple">MSNG</named-content>) (examined). <xref ref-type="bibr" rid="B42">Rosa 2009</xref>: 233.</comment></tp:nomenclature-citation><tp:nomenclature-citation><tp:taxon-name>
                  <tp:taxon-name-part taxon-name-part-type="genus" reg="Chrysis">Chrysis</tp:taxon-name-part> (<tp:taxon-name-part taxon-name-part-type="subgenus" reg="Holochrysis">Holochrysis</tp:taxon-name-part>) <tp:taxon-name-part taxon-name-part-type="species" reg="birmanica">birmanica</tp:taxon-name-part></tp:taxon-name><comment>Mocsáry, 1893: 214. Holotype, ♂, Myanmar (<named-content xmlns:xlink="http://www.w3.org/1999/xlink" content-type="dwc:institutional_code" xlink:type="simple">MSNG</named-content>) (examined). <xref ref-type="bibr" rid="B42">Rosa 2009</xref>: 221. (Synonymised by <xref ref-type="bibr" rid="B21">Kimsey and Bohart 1991</xref>: 420).</comment></tp:nomenclature-citation><tp:nomenclature-citation><tp:taxon-name>
                  <tp:taxon-name-part taxon-name-part-type="genus" reg="Chrysis">Chrysis</tp:taxon-name-part> (<tp:taxon-name-part taxon-name-part-type="subgenus" reg="Chrysura">Chrysura</tp:taxon-name-part>) <tp:taxon-name-part taxon-name-part-type="species" reg="taiwana">taiwana</tp:taxon-name-part></tp:taxon-name><comment>Tsuneki, 1970: 7. Holotype, ♂, China (<named-content xmlns:xlink="http://www.w3.org/1999/xlink" content-type="dwc:institutional_code" xlink:type="simple">OMNH</named-content>) (examined). Syn. n.</comment></tp:nomenclature-citation></tp:nomenclature-citation-list></tp:nomenclature><tp:treatment-sec sec-type="type material" id="SECID0EMQAG"><title>Type material.</title><p>Holotype, ♀, MYANMAR [Burma] Palon (Pegù), L. Fea VIII–IX.[18]87, <italic><tp:taxon-name><tp:taxon-name-part taxon-name-part-type="genus" reg="Chrysis">Chrysis</tp:taxon-name-part> <tp:taxon-name-part taxon-name-part-type="species" reg="ignifascia">ignifascia</tp:taxon-name-part></tp:taxon-name></italic>, ♀, Mocs. n. sp. &lt;handwritten by Mocsáry&gt;, Typus, <italic><tp:taxon-name><tp:taxon-name-part taxon-name-part-type="genus" reg="Chrysis">C.</tp:taxon-name-part> <tp:taxon-name-part taxon-name-part-type="species" reg="ignifascia">ignifascia</tp:taxon-name-part></tp:taxon-name></italic>, Mocs., ♀, typus! &lt;handwritten by Mantero&gt; (<named-content xmlns:xlink="http://www.w3.org/1999/xlink" content-type="dwc:institutional_code" xlink:type="simple">MSNG</named-content>). Holotype, ♂, MYANMAR [Burma] Bhamò, Birmania, Fea VIII 1885, <italic><tp:taxon-name><tp:taxon-name-part taxon-name-part-type="genus" reg="Chrysis">Chrysis</tp:taxon-name-part> <tp:taxon-name-part taxon-name-part-type="species" reg="birmanica">birmanica</tp:taxon-name-part></tp:taxon-name></italic>, ♂, Mocs. n. sp. &lt;handwritten by Mocsáry&gt;, Typus, <italic><tp:taxon-name><tp:taxon-name-part taxon-name-part-type="genus" reg="Chrysis">C.</tp:taxon-name-part> <tp:taxon-name-part taxon-name-part-type="species" reg="birmanica">birmanica</tp:taxon-name-part></tp:taxon-name></italic>, Mocs., ♂, typus! &lt;handwritten by Mantero&gt; (<named-content xmlns:xlink="http://www.w3.org/1999/xlink" content-type="dwc:institutional_code" xlink:type="simple">MSNG</named-content>). Holotype, ♂, [CHINA], Formosa [Taiwan], Pintung Hsien, Hengchun, 2.VIII.1966. leg. K. Tsuneki // <tp:taxon-name><tp:taxon-name-part taxon-name-part-type="genus" reg="Chrysis">Chrysis</tp:taxon-name-part> (<tp:taxon-name-part taxon-name-part-type="subgenus" reg="Chrysura">Chrysura</tp:taxon-name-part>) <tp:taxon-name-part taxon-name-part-type="species" reg="taiwana">taiwana</tp:taxon-name-part></tp:taxon-name> Tsuneki Holotypus &lt;handwritten&gt; (<named-content xmlns:xlink="http://www.w3.org/1999/xlink" content-type="dwc:institutional_code" xlink:type="simple">OMNH</named-content>). <bold>Additional material</bold>: 1♀, CHINA, Guangdong, Fogang, Guanyinshan, 15–16.IX.2007, leg. Zai-fu Xu, CAP001 (<named-content xmlns:xlink="http://www.w3.org/1999/xlink" content-type="dwc:institutional_code" xlink:type="simple">SCAU</named-content>); 1♀, CHINA, Fujian, Jianning, 8.VI.1959, leg. Gen-tao Jin &amp; Ming-yang Lin, 34022848 (<named-content xmlns:xlink="http://www.w3.org/1999/xlink" content-type="dwc:institutional_code" xlink:type="simple">SHEM</named-content>); 1♀, CHINA, Taiwan, Koshun, Apr. 1937, coll. K. Iwata (<named-content xmlns:xlink="http://www.w3.org/1999/xlink" content-type="dwc:institutional_code" xlink:type="simple">NMLS</named-content>); 1♂, MYANMAR, Lower Burma, Shwègyin 6.[18]98 Bingham, <italic><tp:taxon-name><tp:taxon-name-part taxon-name-part-type="genus" reg="Chrysis">Chrysis</tp:taxon-name-part> <tp:taxon-name-part taxon-name-part-type="species" reg="burmanica">burmanica</tp:taxon-name-part></tp:taxon-name></italic> [!], ♂, Mocs., <italic><tp:taxon-name><tp:taxon-name-part taxon-name-part-type="species" reg="burmanica">burmanica</tp:taxon-name-part></tp:taxon-name></italic> [!] Mocs. det. Bingham, <italic><tp:taxon-name><tp:taxon-name-part taxon-name-part-type="genus" reg="Chrysis">Chrysis</tp:taxon-name-part> <tp:taxon-name-part taxon-name-part-type="species" reg="burmanica">burmanica</tp:taxon-name-part></tp:taxon-name></italic> [!] Mocs. det. Mocsáry (<named-content xmlns:xlink="http://www.w3.org/1999/xlink" content-type="dwc:institutional_code" xlink:type="simple">HNHM</named-content>).</p><fig id="F2" position="float" orientation="portrait"><label>Figure 2.</label><caption><p>
                  <italic><tp:taxon-name><tp:taxon-name-part taxon-name-part-type="genus" reg="Chrysis">Chrysis</tp:taxon-name-part> <tp:taxon-name-part taxon-name-part-type="species" reg="ignifascia">ignifascia</tp:taxon-name-part></tp:taxon-name></italic> Mocsáry, 1893, ♀ from Fujian. <bold>A</bold> Habitus, lateral view <bold>B</bold> head, frontal view <bold>C</bold> mesosoma, dorsal view <bold>D</bold> head, pronotum and mesopleuron, lateral view <bold>E</bold> metasoma, dorsal view <bold>F</bold> <abbrev xmlns:xlink="http://www.w3.org/1999/xlink" xlink:title="metasomal tergite 4" id="ABBRID0EQVAG" xlink:type="simple">T3</abbrev>, dorsal view.</p></caption><graphic xmlns:xlink="http://www.w3.org/1999/xlink" xlink:href="zookeys-669-065-g002.jpg" position="float" orientation="portrait" xlink:type="simple" id="oo_132684.jpg"/></fig></tp:treatment-sec><tp:treatment-sec sec-type="diagnosis" id="SECID0EZVAG"><title>Diagnosis.</title><p>
              <italic><tp:taxon-name><tp:taxon-name-part taxon-name-part-type="genus" reg="Chrysis">Chrysis</tp:taxon-name-part> <tp:taxon-name-part taxon-name-part-type="species" reg="ignifascia">ignifascia</tp:taxon-name-part></tp:taxon-name></italic> Mocsáry female is easily recognised by the reddish golden stripe on <abbrev xmlns:xlink="http://www.w3.org/1999/xlink" xlink:title="metasomal tergite 2" id="ABBRID0EKWAG" xlink:type="simple">T2</abbrev> (Figs <xref ref-type="fig" rid="F2">2E</xref>, <xref ref-type="fig" rid="F2">2F</xref>). The male is green to blue, similar to <italic><tp:taxon-name><tp:taxon-name-part taxon-name-part-type="genus" reg="Chrysis">C.</tp:taxon-name-part> <tp:taxon-name-part taxon-name-part-type="species" reg="yoshikawai">yoshikawai</tp:taxon-name-part></tp:taxon-name></italic> Tsuneki, but can be separated by the longitudinal sub-triangular black spots on <abbrev xmlns:xlink="http://www.w3.org/1999/xlink" xlink:title="metasomal sternite 2" id="ABBRID0EBXAG" xlink:type="simple">S2</abbrev> (Fig. <xref ref-type="fig" rid="F7">7A</xref>) (transverse and sub-reniform in <italic><tp:taxon-name><tp:taxon-name-part taxon-name-part-type="genus" reg="Chrysis">C.</tp:taxon-name-part> <tp:taxon-name-part taxon-name-part-type="species" reg="yoshikawai">yoshikawai</tp:taxon-name-part></tp:taxon-name></italic> (Fig. <xref ref-type="fig" rid="F7">7B</xref>)).</p><fig id="F3" position="float" orientation="portrait"><label>Figure 3.</label><caption><p>
                  <italic><tp:taxon-name><tp:taxon-name-part taxon-name-part-type="genus" reg="Chrysis">Chrysis</tp:taxon-name-part> <tp:taxon-name-part taxon-name-part-type="species" reg="taiwana">taiwana</tp:taxon-name-part></tp:taxon-name></italic> Tsuneki, 1970, holotype, ♂. <bold>A</bold> Habitus, lateral view <bold>B</bold> head, frontal view <bold>C</bold> head and mesosoma, dorsal view <bold>D</bold> head, pronotum and mesopleuron, lateral view <bold>E</bold> metasoma, dorsal view <bold>F</bold> <abbrev xmlns:xlink="http://www.w3.org/1999/xlink" xlink:title="metasomal tergite 4" id="ABBRID0EXYAG" xlink:type="simple">T3</abbrev>, dorsal view (photos by courtesy of Rikio Matsumoto, <named-content xmlns:xlink="http://www.w3.org/1999/xlink" content-type="dwc:institutional_code" xlink:type="simple">OMNH</named-content>).</p></caption><graphic xmlns:xlink="http://www.w3.org/1999/xlink" xlink:href="zookeys-669-065-g003.jpg" position="float" orientation="portrait" xlink:type="simple" id="oo_132685.jpg"/></fig></tp:treatment-sec><tp:treatment-sec sec-type="distribution" id="SECID0EFZAG"><title>Distribution.</title><p>China (Fujian, Taiwan, Guangdong) (Rosa <italic>et al</italic> 2014), Myanmar (<xref ref-type="bibr" rid="B34">Mocsáry 1893</xref>; <xref ref-type="bibr" rid="B21">Kimsey and Bohart 1991</xref>).</p></tp:treatment-sec><tp:treatment-sec sec-type="remarks" id="SECID0EVZAG"><title>Remarks.</title><p>The colour dimorphism between male and female of <italic><tp:taxon-name><tp:taxon-name-part taxon-name-part-type="genus" reg="Chrysis">C.</tp:taxon-name-part> <tp:taxon-name-part taxon-name-part-type="species" reg="ignifascia">ignifascia</tp:taxon-name-part></tp:taxon-name></italic> misled some authors including <xref ref-type="bibr" rid="B34">Mocsáry (1893)</xref>, who described the female as <italic><tp:taxon-name><tp:taxon-name-part taxon-name-part-type="genus" reg="Chrysis">C.</tp:taxon-name-part> <tp:taxon-name-part taxon-name-part-type="species" reg="ignifascia">ignifascia</tp:taxon-name-part></tp:taxon-name></italic> (Fig. <xref ref-type="fig" rid="F4">4</xref>) and the male as <italic><tp:taxon-name><tp:taxon-name-part taxon-name-part-type="genus" reg="Chrysis">C.</tp:taxon-name-part> <tp:taxon-name-part taxon-name-part-type="species" reg="birmanica">birmanica</tp:taxon-name-part></tp:taxon-name></italic> (Fig. <xref ref-type="fig" rid="F5">5</xref>). <xref ref-type="bibr" rid="B60">Tsuneki (1961</xref>, <xref ref-type="bibr" rid="B61">1970</xref>) did not mention either <italic><tp:taxon-name><tp:taxon-name-part taxon-name-part-type="genus" reg="Chrysis">C.</tp:taxon-name-part> <tp:taxon-name-part taxon-name-part-type="species" reg="ignifascia">ignifascia</tp:taxon-name-part></tp:taxon-name></italic> or <italic><tp:taxon-name><tp:taxon-name-part taxon-name-part-type="genus" reg="Chrysis">C.</tp:taxon-name-part> <tp:taxon-name-part taxon-name-part-type="species" reg="birmanica">birmanica</tp:taxon-name-part></tp:taxon-name></italic> in his publications and described the male as <italic><tp:taxon-name><tp:taxon-name-part taxon-name-part-type="genus" reg="Chrysis">C.</tp:taxon-name-part> <tp:taxon-name-part taxon-name-part-type="species" reg="taiwana">taiwana</tp:taxon-name-part></tp:taxon-name></italic> (Fig. <xref ref-type="fig" rid="F3">3</xref>), comparing its body colouration with that of <italic><tp:taxon-name><tp:taxon-name-part taxon-name-part-type="genus" reg="Chrysis">C.</tp:taxon-name-part> <tp:taxon-name-part taxon-name-part-type="species" reg="yoshikawai">yoshikawai</tp:taxon-name-part></tp:taxon-name></italic> Tsuneki, 1961. After types examination we propose the synonymy <italic><tp:taxon-name><tp:taxon-name-part taxon-name-part-type="genus" reg="Chrysis">C.</tp:taxon-name-part> <tp:taxon-name-part taxon-name-part-type="species" reg="ignifascia">ignifascia</tp:taxon-name-part></tp:taxon-name></italic> Mocsáry, 1893 = <italic><tp:taxon-name><tp:taxon-name-part taxon-name-part-type="genus" reg="Chrysis">C.</tp:taxon-name-part> <tp:taxon-name-part taxon-name-part-type="species" reg="taiwana">taiwana</tp:taxon-name-part></tp:taxon-name></italic> Tsuneki, 1970, syn. n.</p><fig id="F4" position="float" orientation="portrait"><label>Figure 4.</label><caption><p>
                  <italic><tp:taxon-name><tp:taxon-name-part taxon-name-part-type="genus" reg="Chrysis">Chrysis</tp:taxon-name-part> <tp:taxon-name-part taxon-name-part-type="species" reg="ignifascia">ignifascia</tp:taxon-name-part></tp:taxon-name></italic> Mocsáry, 1893, holotype, ♀. <bold>A</bold> Head, mesosoma and <abbrev xmlns:xlink="http://www.w3.org/1999/xlink" xlink:title="metasomal tergite 1" id="ABBRID0EL5AG" xlink:type="simple">T1</abbrev>, dorsal view <bold>B</bold> head, frontal view <bold>C</bold> head and mesosoma, lateral view <bold>D</bold> metasoma, lateral view <bold>E</bold> metasoma, dorsal view <bold>F</bold> <abbrev xmlns:xlink="http://www.w3.org/1999/xlink" xlink:title="metasomal tergite 2" id="ABBRID0EZ5AG" xlink:type="simple">T2</abbrev> and <abbrev xmlns:xlink="http://www.w3.org/1999/xlink" xlink:title="metasomal tergite 4" id="ABBRID0E45AG" xlink:type="simple">T3</abbrev>, dorso-lateral view.</p></caption><graphic xmlns:xlink="http://www.w3.org/1999/xlink" xlink:href="zookeys-669-065-g004.jpg" position="float" orientation="portrait" xlink:type="simple" id="oo_132686.jpg"/></fig><fig id="F5" position="float" orientation="portrait"><label>Figure 5.</label><caption><p>
                  <italic><tp:taxon-name><tp:taxon-name-part taxon-name-part-type="genus" reg="Chrysis">Chrysis</tp:taxon-name-part> <tp:taxon-name-part taxon-name-part-type="species" reg="birmanica">birmanica</tp:taxon-name-part></tp:taxon-name></italic> Mocsáry, 1893, holotype, ♂ (= <italic><tp:taxon-name><tp:taxon-name-part taxon-name-part-type="genus" reg="Chrysis">C.</tp:taxon-name-part> <tp:taxon-name-part taxon-name-part-type="species" reg="ignifascia">ignifascia</tp:taxon-name-part></tp:taxon-name></italic> Mocsáry). <bold>A</bold> Head, mesosoma and <abbrev xmlns:xlink="http://www.w3.org/1999/xlink" xlink:title="metasomal tergite 1" id="ABBRID0EGABG" xlink:type="simple">T1</abbrev>, lateral view <bold>B</bold> head, frontal view <bold>C</bold> head, mesosoma and <abbrev xmlns:xlink="http://www.w3.org/1999/xlink" xlink:title="metasomal tergite 1" id="ABBRID0EOABG" xlink:type="simple">T1</abbrev>, dorsal view <bold>D</bold> metasoma, dorsal view <bold>E</bold> metasoma, lateral view <bold>F</bold> <abbrev xmlns:xlink="http://www.w3.org/1999/xlink" xlink:title="metasomal tergite 2" id="ABBRID0EYABG" xlink:type="simple">T2</abbrev> and <abbrev xmlns:xlink="http://www.w3.org/1999/xlink" xlink:title="metasomal tergite 4" id="ABBRID0E3ABG" xlink:type="simple">T3</abbrev>, dorsal view.</p></caption><graphic xmlns:xlink="http://www.w3.org/1999/xlink" xlink:href="zookeys-669-065-g005.jpg" position="float" orientation="portrait" xlink:type="simple" id="oo_132698.jpg"/></fig></tp:treatment-sec><tp:treatment-sec><!--Section generated to contain objects referenced in tp:taxon-treatment.--><fig id="F7" position="float" orientation="portrait"><label>Figure 7.</label><caption><p>Black spots on <abbrev xmlns:xlink="http://www.w3.org/1999/xlink" xlink:title="metasomal sternite 2" id="ABBRID0E5HBG" xlink:type="simple">S2</abbrev> of females, ventral view. <bold>A</bold> <italic><tp:taxon-name><tp:taxon-name-part taxon-name-part-type="genus" reg="Chrysis">Chrysis</tp:taxon-name-part> <tp:taxon-name-part taxon-name-part-type="species" reg="ignifascia">ignifascia</tp:taxon-name-part></tp:taxon-name></italic> Mocsáry, 1893 <bold>B</bold> <italic><tp:taxon-name><tp:taxon-name-part taxon-name-part-type="genus" reg="Chrysis">Chrysis</tp:taxon-name-part> <tp:taxon-name-part taxon-name-part-type="species" reg="yoshikawai">yoshikawai</tp:taxon-name-part></tp:taxon-name></italic> Tsuneki, 1961.</p></caption><graphic xmlns:xlink="http://www.w3.org/1999/xlink" xlink:href="zookeys-669-065-g007.jpg" position="float" orientation="portrait" xlink:type="simple" id="oo_132689.jpg"/></fig></tp:treatment-sec><ref-list><ref id="B42"><mixed-citation xmlns:xlink="http://www.w3.org/1999/xlink" xlink:type="simple">
          <person-group><name name-style="western"><surname>Rosa</surname><given-names>P</given-names></name></person-group> (<year>2009</year>) <article-title>Catalogo dei tipi dei Crisidi (<tp:taxon-name><tp:taxon-name-part taxon-name-part-type="order">Hymenoptera</tp:taxon-name-part></tp:taxon-name>, <tp:taxon-name><tp:taxon-name-part taxon-name-part-type="family">Chrysididae</tp:taxon-name-part></tp:taxon-name>) del Museo Civico di Storia Naturale “G. Doria” di Genova. Annali del Museo Civico di Storia Naturale “G.</article-title> <source>Doria”</source> <volume>100</volume>: <fpage>209</fpage>–<lpage>272</lpage>.</mixed-citation></ref><ref id="B21"><mixed-citation xmlns:xlink="http://www.w3.org/1999/xlink" xlink:type="simple">
          <person-group><name name-style="western"><surname>Kimsey</surname><given-names>LS</given-names></name><name name-style="western"><surname>Bohart</surname><given-names>RM</given-names></name></person-group> (<year>1991</year> [‘’<year>1990</year>’’]) <source>The Chrysidid Wasps of the World</source>. <publisher-name>Oxford University Press</publisher-name>, <publisher-loc>New York</publisher-loc>, <size units="page">652 pp</size>.</mixed-citation></ref><ref id="B34"><mixed-citation xmlns:xlink="http://www.w3.org/1999/xlink" xlink:type="simple">
          <person-group><name name-style="western"><surname>Mocsáry</surname><given-names>A</given-names></name></person-group> (<year>1893</year>) <article-title>Additamentum secundum ad monographiam Chrysididarum Orbis Terrarum Universi.</article-title> <source>Természetrajzi Füzetek</source> <volume>15</volume>: <fpage>213</fpage>–<lpage>240</lpage>.</mixed-citation></ref><ref id="B60"><mixed-citation xmlns:xlink="http://www.w3.org/1999/xlink" xlink:type="simple">
          <person-group><name name-style="western"><surname>Tsuneki</surname><given-names>K</given-names></name></person-group> (<year>1961</year>) <article-title><tp:taxon-name><tp:taxon-name-part taxon-name-part-type="family">Chrysididae</tp:taxon-name-part></tp:taxon-name> collected by the Osaka City University Biological Expedition to Southeast Asia, 1957–1958.</article-title> <source>Nature and Life in Southeast Asia</source> <volume>1</volume>: <fpage>367</fpage>–<lpage>382</lpage>.</mixed-citation></ref><ref id="B61"><mixed-citation xmlns:xlink="http://www.w3.org/1999/xlink" xlink:type="simple">
          <person-group><name name-style="western"><surname>Tsuneki</surname><given-names>K</given-names></name></person-group> (<year>1970</year>) <article-title>Ein beitrag zur goldwespen-fauna Formosas.</article-title> <source>Etizenia</source> <volume>49</volume>: <fpage>1</fpage>–<lpage>21</lpage>.</mixed-citation></ref></ref-list></tp:taxon-treatment>
