# Supplementary material for: One new species and three new records of Chrysis Linnaeus from China (Hymenoptera, Chrysididae)
Source: Zookeys. 2017 Apr 21;(669):65–88. doi: 10.3897/zookeys.669.12398 (PMC5523373; doi:10.3897/zookeys.669.12398)
Supplement: XML Treatment for Chrysis yoshikawai [file zookeys.669.12398-treatment5.xml]

<!DOCTYPE tp:taxon-treatment
  PUBLIC "-//TaxonX//DTD Taxonomic Treatment Publishing DTD v0 20100105//EN" "tax-treatment-NSO.dtd">
<tp:taxon-treatment xmlns:tp="http://www.plazi.org/taxpub"><tp:treatment-meta><kwd-group><label>Taxon classification</label><kwd><named-content xmlns:xlink="http://www.w3.org/1999/xlink" content-type="kingdom">Animalia</named-content></kwd><kwd><named-content xmlns:xlink="http://www.w3.org/1999/xlink" content-type="order">Hymenoptera</named-content></kwd><kwd><named-content xmlns:xlink="http://www.w3.org/1999/xlink" content-type="family">Chrysididae</named-content></kwd></kwd-group><mixed-citation publication-type="journal"><person-group><name><surname>Rosa</surname><given-names>Paolo</given-names></name><name><surname>Wei</surname><given-names>Na-sen</given-names></name><name><surname>Xu</surname><given-names>Zai-fu</given-names></name></person-group><article-title>One new species and three new records of <italic><tp:taxon-name><tp:taxon-name-part taxon-name-part-type="genus" reg="Chrysis">Chrysis</tp:taxon-name-part></tp:taxon-name></italic> Linnaeus from China (<tp:taxon-name><tp:taxon-name-part taxon-name-part-type="order">Hymenoptera</tp:taxon-name-part></tp:taxon-name>, <tp:taxon-name><tp:taxon-name-part taxon-name-part-type="family">Chrysididae</tp:taxon-name-part></tp:taxon-name>)</article-title><source>Zookeys</source><day>21</day><month>4</month><year>2017</year><volume>2017</volume><issue>669</issue><fpage>65</fpage><lpage>88</lpage><pub-id pub-id-type="doi">10.3897/zookeys.669.12398</pub-id></mixed-citation></tp:treatment-meta><tp:nomenclature><tp:taxon-name>
              <tp:taxon-name-part taxon-name-part-type="genus" reg="Chrysis">Chrysis</tp:taxon-name-part>
              <tp:taxon-name-part taxon-name-part-type="species" reg="yoshikawai">yoshikawai</tp:taxon-name-part>
            </tp:taxon-name><tp:taxon-authority>Tsuneki, 1961</tp:taxon-authority><xref ref-type="fig" rid="F6">Figs 6A–F</xref><xref ref-type="fig" rid="F7">, 7B</xref><tp:nomenclature-citation-list><tp:nomenclature-citation><tp:taxon-name>
                  <tp:taxon-name-part taxon-name-part-type="genus" reg="Chrysis">Chrysis</tp:taxon-name-part> <tp:taxon-name-part taxon-name-part-type="species" reg="yoshikawai">yoshikawai</tp:taxon-name-part></tp:taxon-name><comment>Tsuneki, 1961: 371. Holotype, ♀, Thailand (depository?).</comment></tp:nomenclature-citation><tp:nomenclature-citation><tp:taxon-name>
                  <tp:taxon-name-part taxon-name-part-type="genus" reg="Chrysis">Chrysis</tp:taxon-name-part> <tp:taxon-name-part taxon-name-part-type="species" reg="yoshikawai">yoshikawai</tp:taxon-name-part></tp:taxon-name><comment>: <xref ref-type="bibr" rid="B21">Kimsey and Bohart 1991</xref>: 479 (Thailand).</comment></tp:nomenclature-citation></tp:nomenclature-citation-list></tp:nomenclature><tp:treatment-sec sec-type="material" id="SECID0EQDBG"><title>Additional material.</title><p>1♀, CHINA, Yunnan, Jingdong, Jingping, 28.IV.2005, leg. He-sheng Wang, CAP004 (<named-content xmlns:xlink="http://www.w3.org/1999/xlink" content-type="dwc:institutional_code" xlink:type="simple">SCAU</named-content>); 1♀, CHINA, Yunnan, Dehong, Longchuan, 1–9.VIII.2011, leg. Ju-jian Chen, CAP005 (<named-content xmlns:xlink="http://www.w3.org/1999/xlink" content-type="dwc:institutional_code" xlink:type="simple">SCAU</named-content>).</p><fig id="F6" position="float" orientation="portrait"><label>Figure 6.</label><caption><p>
                  <italic><tp:taxon-name><tp:taxon-name-part taxon-name-part-type="genus" reg="Chrysis">Chrysis</tp:taxon-name-part> <tp:taxon-name-part taxon-name-part-type="species" reg="yoshikawai">yoshikawai</tp:taxon-name-part></tp:taxon-name></italic> Tsuneki, 1961, ♀ from Yunnan. <bold>A</bold> Habitus, lateral view <bold>B</bold> head, frontal view <bold>C</bold> mesosoma, dorsal view <bold>D</bold> head, pronotum and mesopleuron, lateral view <bold>E</bold> metasoma, dorsal view <bold>F</bold> <abbrev xmlns:xlink="http://www.w3.org/1999/xlink" xlink:title="metasomal tergite 4" id="ABBRID0E6EBG" xlink:type="simple">T3</abbrev>, dorsal view.</p></caption><graphic xmlns:xlink="http://www.w3.org/1999/xlink" xlink:href="zookeys-669-065-g006.jpg" position="float" orientation="portrait" xlink:type="simple" id="oo_132688.jpg"/></fig></tp:treatment-sec><tp:treatment-sec sec-type="diagnosis" id="SECID0EIFBG"><title>Diagnosis.</title><p>
              <italic><tp:taxon-name><tp:taxon-name-part taxon-name-part-type="genus" reg="Chrysis">Chrysis</tp:taxon-name-part> <tp:taxon-name-part taxon-name-part-type="species" reg="yoshikawai">yoshikawai</tp:taxon-name-part></tp:taxon-name></italic> is similar to <italic><tp:taxon-name><tp:taxon-name-part taxon-name-part-type="genus" reg="Chrysis">C.</tp:taxon-name-part> <tp:taxon-name-part taxon-name-part-type="species" reg="ignifascia">ignifascia</tp:taxon-name-part></tp:taxon-name></italic>, but can be separated by: female body entirely green to blue, without reddish or golden colouration (with reddish golden stripe posteriorly on <abbrev xmlns:xlink="http://www.w3.org/1999/xlink" xlink:title="metasomal tergite 2" id="ABBRID0EEGBG" xlink:type="simple">T2</abbrev> in <italic><tp:taxon-name><tp:taxon-name-part taxon-name-part-type="genus" reg="Chrysis">C.</tp:taxon-name-part> <tp:taxon-name-part taxon-name-part-type="species" reg="ignifascia">ignifascia</tp:taxon-name-part></tp:taxon-name></italic>), male <abbrev xmlns:xlink="http://www.w3.org/1999/xlink" xlink:title="metasomal sternite 2" id="ABBRID0ETGBG" xlink:type="simple">S2</abbrev> with sub-reniform and transverse black spots (Fig. <xref ref-type="fig" rid="F7">7B</xref>) (sub-triangular and longitudinal in <italic><tp:taxon-name><tp:taxon-name-part taxon-name-part-type="genus" reg="Chrysis">C.</tp:taxon-name-part> <tp:taxon-name-part taxon-name-part-type="species" reg="ignifascia">ignifascia</tp:taxon-name-part></tp:taxon-name></italic>, Fig. <xref ref-type="fig" rid="F7">7A</xref>), and <abbrev xmlns:xlink="http://www.w3.org/1999/xlink" xlink:title="metasomal tergite 4" id="ABBRID0EKHBG" xlink:type="simple">T3</abbrev> with darkened clover-shaped spot (Figs <xref ref-type="fig" rid="F6">6E</xref>, <xref ref-type="fig" rid="F6">6F</xref>).</p><fig id="F7" position="float" orientation="portrait"><label>Figure 7.</label><caption><p>Black spots on <abbrev xmlns:xlink="http://www.w3.org/1999/xlink" xlink:title="metasomal sternite 2" id="ABBRID0E5HBG" xlink:type="simple">S2</abbrev> of females, ventral view. <bold>A</bold> <italic><tp:taxon-name><tp:taxon-name-part taxon-name-part-type="genus" reg="Chrysis">Chrysis</tp:taxon-name-part> <tp:taxon-name-part taxon-name-part-type="species" reg="ignifascia">ignifascia</tp:taxon-name-part></tp:taxon-name></italic> Mocsáry, 1893 <bold>B</bold> <italic><tp:taxon-name><tp:taxon-name-part taxon-name-part-type="genus" reg="Chrysis">Chrysis</tp:taxon-name-part> <tp:taxon-name-part taxon-name-part-type="species" reg="yoshikawai">yoshikawai</tp:taxon-name-part></tp:taxon-name></italic> Tsuneki, 1961.</p></caption><graphic xmlns:xlink="http://www.w3.org/1999/xlink" xlink:href="zookeys-669-065-g007.jpg" position="float" orientation="portrait" xlink:type="simple" id="oo_132689.jpg"/></fig></tp:treatment-sec><tp:treatment-sec sec-type="description" id="SECID0EBJBG"><title>Description.</title><p>
              <italic>Female</italic> (Fig. <xref ref-type="fig" rid="F6">6A</xref>). Body length 7.5 mm.</p><p>
              <italic>Head.</italic> Scapal basin fully striate and with micropunctate ground sculpture. <abbrev xmlns:xlink="http://www.w3.org/1999/xlink" xlink:title="transverse frontal carina" id="ABBRID0ERJBG" xlink:type="simple">TFC</abbrev> double, sharply raised (Fig. <xref ref-type="fig" rid="F6">6B</xref>). Relative length of <abbrev xmlns:xlink="http://www.w3.org/1999/xlink" xlink:title="pedicel" id="ABBRID0EZJBG" xlink:type="simple">P</abbrev>:<abbrev xmlns:xlink="http://www.w3.org/1999/xlink" xlink:title="flagellomere 1" id="ABBRID0E4JBG" xlink:type="simple">F1</abbrev>:<abbrev xmlns:xlink="http://www.w3.org/1999/xlink" xlink:title="flagellomere 2" id="ABBRID0EBKBG" xlink:type="simple">F2</abbrev>:<abbrev xmlns:xlink="http://www.w3.org/1999/xlink" xlink:title="flagellomere 3" id="ABBRID0EFKBG" xlink:type="simple">F3</abbrev> = 1.0:1.3:1.0:0.7. <abbrev xmlns:xlink="http://www.w3.org/1999/xlink" xlink:title="shortest distance between posterior ocellus and compound eye" id="ABBRID0EJKBG" xlink:type="simple">OOL</abbrev> = 2.0 <abbrev xmlns:xlink="http://www.w3.org/1999/xlink" xlink:title="mid ocellus diameter" id="ABBRID0ENKBG" xlink:type="simple">MOD</abbrev>; <abbrev xmlns:xlink="http://www.w3.org/1999/xlink" xlink:title="shortest distance between mid-ocellus and transverse frontal carina" id="ABBRID0ERKBG" xlink:type="simple">BOL</abbrev> = 1.5 <abbrev xmlns:xlink="http://www.w3.org/1999/xlink" xlink:title="mid ocellus diameter" id="ABBRID0EVKBG" xlink:type="simple">MOD</abbrev>; <abbrev xmlns:xlink="http://www.w3.org/1999/xlink" xlink:title="shortest distance between posterior ocelli" id="ABBRID0EZKBG" xlink:type="simple">POL</abbrev> = 2.1 <abbrev xmlns:xlink="http://www.w3.org/1999/xlink" xlink:title="mid ocellus diameter" id="ABBRID0E4KBG" xlink:type="simple">MOD</abbrev>; <abbrev xmlns:xlink="http://www.w3.org/1999/xlink" xlink:title="malar space" id="ABBRID0EBLBG" xlink:type="simple">MS</abbrev> = 0.5 <abbrev xmlns:xlink="http://www.w3.org/1999/xlink" xlink:title="mid ocellus diameter" id="ABBRID0EFLBG" xlink:type="simple">MOD</abbrev>; subantennal space 0.5 <abbrev xmlns:xlink="http://www.w3.org/1999/xlink" xlink:title="mid ocellus diameter" id="ABBRID0EJLBG" xlink:type="simple">MOD</abbrev>. Genal carina well developed throughout its length (Fig. <xref ref-type="fig" rid="F6">6D</xref>).</p><p>
              <italic>Mesosoma.</italic> Pronotal groove shallow and reaching 2/3 of pronotum length. Mesoscutum and mesoscutellum evenly punctate; metanotum with coarse punctures (Fig. <xref ref-type="fig" rid="F6">6C</xref>). Mesopleuron with deep episternal and scrobal sulci, both sulci with large foveae (Fig. <xref ref-type="fig" rid="F6">6D</xref>).</p><p>
              <italic>Metasoma.</italic> Metasoma with large, even punctures; the punctures as large as on mesoscutum (Fig. <xref ref-type="fig" rid="F6">6E</xref>). <abbrev xmlns:xlink="http://www.w3.org/1999/xlink" xlink:title="metasomal tergite 2" id="ABBRID0EFMBG" xlink:type="simple">T2</abbrev> and <abbrev xmlns:xlink="http://www.w3.org/1999/xlink" xlink:title="metasomal tergite 4" id="ABBRID0EJMBG" xlink:type="simple">T3</abbrev> with median ridge; <abbrev xmlns:xlink="http://www.w3.org/1999/xlink" xlink:title="metasomal tergite 4" id="ABBRID0ENMBG" xlink:type="simple">T3</abbrev> weakly saddled with deep pit row; apex of <abbrev xmlns:xlink="http://www.w3.org/1999/xlink" xlink:title="metasomal tergite 4" id="ABBRID0ERMBG" xlink:type="simple">T3</abbrev> slightly concave in the middle (Fig. <xref ref-type="fig" rid="F6">6F</xref>). Black spots on <abbrev xmlns:xlink="http://www.w3.org/1999/xlink" xlink:title="metasomal sternite 2" id="ABBRID0EZMBG" xlink:type="simple">S2</abbrev> sub-reniform, transverse, separated by less than 1.0 <abbrev xmlns:xlink="http://www.w3.org/1999/xlink" xlink:title="mid ocellus diameter" id="ABBRID0E4MBG" xlink:type="simple">MOD</abbrev> (Fig. <xref ref-type="fig" rid="F7">7B</xref>).</p><p>
              <italic>Colouration.</italic> Body metallic blue to green, with dark blue on vertex, mesoscutum medially, tegula, <abbrev xmlns:xlink="http://www.w3.org/1999/xlink" xlink:title="metasomal tergite 1" id="ABBRID0EKNBG" xlink:type="simple">T1</abbrev> anteriorly, <abbrev xmlns:xlink="http://www.w3.org/1999/xlink" xlink:title="metasomal tergite 2" id="ABBRID0EONBG" xlink:type="simple">T2</abbrev> anteriorly and <abbrev xmlns:xlink="http://www.w3.org/1999/xlink" xlink:title="metasomal tergite 4" id="ABBRID0ESNBG" xlink:type="simple">T3</abbrev> anteriorly (a typical clover-shaped pattern) and posteriorly (from pit row to posterior margin).</p><p>
              <italic>Male.</italic> Similar to female.</p></tp:treatment-sec><tp:treatment-sec sec-type="distribution" id="SECID0E1NBG"><title>Distribution.</title><p>China (new record). Thailand (<xref ref-type="bibr" rid="B60">Tsuneki 1961</xref>; <xref ref-type="bibr" rid="B21">Kimsey and Bohart 1991</xref>).</p></tp:treatment-sec><tp:treatment-sec sec-type="remarks" id="SECID0EIOBG"><title>Remarks.</title><p>
              <xref ref-type="bibr" rid="B60">Tsuneki (1961)</xref> did not mention the repository of the holotype. <xref ref-type="bibr" rid="B21">Kimsey and Bohart (1991)</xref> reported it at <named-content xmlns:xlink="http://www.w3.org/1999/xlink" content-type="dwc:institutional_code" xlink:type="simple">OMNH</named-content>, wherein it was not found (Dr. Rikio Matsumoto, pers. comm.).</p></tp:treatment-sec><ref-list><ref id="B21"><mixed-citation xmlns:xlink="http://www.w3.org/1999/xlink" xlink:type="simple">
          <person-group><name name-style="western"><surname>Kimsey</surname><given-names>LS</given-names></name><name name-style="western"><surname>Bohart</surname><given-names>RM</given-names></name></person-group> (<year>1991</year> [‘’<year>1990</year>’’]) <source>The Chrysidid Wasps of the World</source>. <publisher-name>Oxford University Press</publisher-name>, <publisher-loc>New York</publisher-loc>, <size units="page">652 pp</size>.</mixed-citation></ref><ref id="B60"><mixed-citation xmlns:xlink="http://www.w3.org/1999/xlink" xlink:type="simple">
          <person-group><name name-style="western"><surname>Tsuneki</surname><given-names>K</given-names></name></person-group> (<year>1961</year>) <article-title><tp:taxon-name><tp:taxon-name-part taxon-name-part-type="family">Chrysididae</tp:taxon-name-part></tp:taxon-name> collected by the Osaka City University Biological Expedition to Southeast Asia, 1957–1958.</article-title> <source>Nature and Life in Southeast Asia</source> <volume>1</volume>: <fpage>367</fpage>–<lpage>382</lpage>.</mixed-citation></ref></ref-list></tp:taxon-treatment>
