# Supplementary material for: One new species and three new records of Chrysis Linnaeus from China (Hymenoptera, Chrysididae)
Source: Zookeys. 2017 Apr 21;(669):65–88. doi: 10.3897/zookeys.669.12398 (PMC5523373; doi:10.3897/zookeys.669.12398)
Supplement: XML Treatment for Chrysis elegans [file zookeys.669.12398-treatment6.xml]

<!DOCTYPE tp:taxon-treatment
  PUBLIC "-//TaxonX//DTD Taxonomic Treatment Publishing DTD v0 20100105//EN" "tax-treatment-NSO.dtd">
<tp:taxon-treatment xmlns:tp="http://www.plazi.org/taxpub"><tp:treatment-meta><kwd-group><label>Taxon classification</label><kwd><named-content xmlns:xlink="http://www.w3.org/1999/xlink" content-type="kingdom">Animalia</named-content></kwd><kwd><named-content xmlns:xlink="http://www.w3.org/1999/xlink" content-type="order">Hymenoptera</named-content></kwd><kwd><named-content xmlns:xlink="http://www.w3.org/1999/xlink" content-type="family">Chrysididae</named-content></kwd></kwd-group><mixed-citation publication-type="journal"><person-group><name><surname>Rosa</surname><given-names>Paolo</given-names></name><name><surname>Wei</surname><given-names>Na-sen</given-names></name><name><surname>Xu</surname><given-names>Zai-fu</given-names></name></person-group><article-title>One new species and three new records of <italic><tp:taxon-name><tp:taxon-name-part taxon-name-part-type="genus" reg="Chrysis">Chrysis</tp:taxon-name-part></tp:taxon-name></italic> Linnaeus from China (<tp:taxon-name><tp:taxon-name-part taxon-name-part-type="order">Hymenoptera</tp:taxon-name-part></tp:taxon-name>, <tp:taxon-name><tp:taxon-name-part taxon-name-part-type="family">Chrysididae</tp:taxon-name-part></tp:taxon-name>)</article-title><source>Zookeys</source><day>21</day><month>4</month><year>2017</year><volume>2017</volume><issue>669</issue><fpage>65</fpage><lpage>88</lpage><pub-id pub-id-type="doi">10.3897/zookeys.669.12398</pub-id></mixed-citation></tp:treatment-meta><tp:nomenclature><tp:taxon-name>
            <tp:taxon-name-part taxon-name-part-type="genus" reg="Chrysis">Chrysis</tp:taxon-name-part>
            <tp:taxon-name-part taxon-name-part-type="species" reg="elegans">elegans</tp:taxon-name-part>
          </tp:taxon-name><tp:taxon-authority>species-group</tp:taxon-authority><tp:nomenclature-citation-list><tp:nomenclature-citation><tp:taxon-name>
                <tp:taxon-name-part taxon-name-part-type="genus" reg="Chrysis">Chrysis</tp:taxon-name-part> (<tp:taxon-name-part taxon-name-part-type="subgenus" reg="Chrysis">Chrysis</tp:taxon-name-part>) <tp:taxon-name-part taxon-name-part-type="species" reg="elegans">elegans</tp:taxon-name-part></tp:taxon-name><comment>species-group: <xref ref-type="bibr" rid="B26">Linsenmaier 1959</xref>: 93 (key), 136 (diagnosis).</comment></tp:nomenclature-citation><tp:nomenclature-citation><tp:taxon-name>
                <tp:taxon-name-part taxon-name-part-type="genus" reg="Chrysis">Chrysis</tp:taxon-name-part> <tp:taxon-name-part taxon-name-part-type="species" reg="elegans">elegans</tp:taxon-name-part></tp:taxon-name><comment>species-group: Kimsey and Bohart 1991: 325 (key), 345 (diagnosis), 329 (fig. 107d), 335 (fig. 109u), 341 (fig. 111a).</comment></tp:nomenclature-citation></tp:nomenclature-citation-list></tp:nomenclature><tp:treatment-sec sec-type="diagnosis" id="SECID0EJVAG"><title>Diagnosis.</title><p>The <italic><tp:taxon-name><tp:taxon-name-part taxon-name-part-type="species" reg="elegans">elegans</tp:taxon-name-part></tp:taxon-name></italic> species-group is characterised by having habitus cylindrical and elongate; <abbrev xmlns:xlink="http://www.w3.org/1999/xlink" xlink:title="transverse frontal carina" id="ABBRID0EDRBG" xlink:type="simple">TFC</abbrev> weak or indistinct; face slightly broadened below, with subparallel and short <abbrev xmlns:xlink="http://www.w3.org/1999/xlink" xlink:title="malar space" id="ABBRID0EHRBG" xlink:type="simple">MS</abbrev>; head broadened behind compound eyes in dorsal view; apex of <abbrev xmlns:xlink="http://www.w3.org/1999/xlink" xlink:title="metasomal tergite 4" id="ABBRID0ELRBG" xlink:type="simple">T3</abbrev> without distinct teeth, at most undulate and laterally with blunt angles; posterior margin of <abbrev xmlns:xlink="http://www.w3.org/1999/xlink" xlink:title="metasomal tergite 4" id="ABBRID0EPRBG" xlink:type="simple">T3</abbrev> bending downwards in females; body pubescence short and whitish; forewing radial cell closed. Body length usually 7 to 11 mm; only the North-African <italic><tp:taxon-name><tp:taxon-name-part taxon-name-part-type="genus" reg="Chrysis">C.</tp:taxon-name-part> <tp:taxon-name-part taxon-name-part-type="species" reg="albitarsis">albitarsis</tp:taxon-name-part></tp:taxon-name></italic> is smaller (5–6 mm). Most Palaearctic species have red to golden red metasoma; females and sometimes males have mesosoma partially red. Males of <italic><tp:taxon-name><tp:taxon-name-part taxon-name-part-type="genus" reg="Chrysis">C.</tp:taxon-name-part> <tp:taxon-name-part taxon-name-part-type="species" reg="elegans">elegans</tp:taxon-name-part></tp:taxon-name></italic> from eastern Mediterranean countries and Middle East can be entirely emerald green to golden green.</p></tp:treatment-sec><tp:treatment-sec sec-type="description" id="SECID0EJSBG"><title>Description.</title><p>
            <abbrev xmlns:xlink="http://www.w3.org/1999/xlink" xlink:title="flagellomere 1" id="ABBRID0EPSBG" xlink:type="simple">F1</abbrev> <abbrev xmlns:xlink="http://www.w3.org/1999/xlink" xlink:title="length/width ratio" id="ABBRID0ETSBG" xlink:type="simple">l/w</abbrev> = 1.5–2.5. Scapal basin medially polished, especially in females. <abbrev xmlns:xlink="http://www.w3.org/1999/xlink" xlink:title="transverse frontal carina" id="ABBRID0EXSBG" xlink:type="simple">TFC</abbrev> weak or faint, weakly M-shaped. <abbrev xmlns:xlink="http://www.w3.org/1999/xlink" xlink:title="malar space" id="ABBRID0E2SBG" xlink:type="simple">MS</abbrev> = 0.5–1.0 <abbrev xmlns:xlink="http://www.w3.org/1999/xlink" xlink:title="mid ocellus diameter" id="ABBRID0E6SBG" xlink:type="simple">MOD</abbrev>. Pronotum longer than or as long as mesoscutellum; mesopleuron with deep scrobal sulcus. <abbrev xmlns:xlink="http://www.w3.org/1999/xlink" xlink:title="metasomal tergite 4" id="ABBRID0EDTBG" xlink:type="simple">T3</abbrev> pit row with small, separated pits; <abbrev xmlns:xlink="http://www.w3.org/1999/xlink" xlink:title="metasomal tergite 4" id="ABBRID0EJTBG" xlink:type="simple">T3</abbrev> without apical teeth, at most undulate. Black spots on <abbrev xmlns:xlink="http://www.w3.org/1999/xlink" xlink:title="metasomal sternite 2" id="ABBRID0ENTBG" xlink:type="simple">S2</abbrev> usually large, sometimes antero-medially fused. Male genitalia with apex of gonocoxae and cuspis considerably hirsute (<xref ref-type="bibr" rid="B3">Arens 2015</xref>).</p></tp:treatment-sec><tp:treatment-sec sec-type="biology" id="SECID0EVTBG"><title>Biology.</title><p>Members of this species-group are parasitoids of <tp:taxon-name><tp:taxon-name-part taxon-name-part-type="family">Apidae</tp:taxon-name-part></tp:taxon-name> <tp:taxon-name><tp:taxon-name-part taxon-name-part-type="subfamily">Megachilinae</tp:taxon-name-part></tp:taxon-name> (<xref ref-type="bibr" rid="B26">Linsenmaier 1959</xref>; <xref ref-type="bibr" rid="B21">Kimsey and Bohart 1991</xref>).</p></tp:treatment-sec><tp:treatment-sec sec-type="Species included" id="SECID0ENUBG"><title>Species included.</title><p>The <italic><tp:taxon-name><tp:taxon-name-part taxon-name-part-type="species" reg="elegans">elegans</tp:taxon-name-part></tp:taxon-name></italic> species-group currently includes eighteen species: <italic><tp:taxon-name><tp:taxon-name-part taxon-name-part-type="genus" reg="Chrysis">Chrysis</tp:taxon-name-part> <tp:taxon-name-part taxon-name-part-type="species" reg="albitarsis">albitarsis</tp:taxon-name-part></tp:taxon-name></italic> Mocsáry, 1889; <italic><tp:taxon-name><tp:taxon-name-part taxon-name-part-type="genus" reg="Chrysis">C.</tp:taxon-name-part> <tp:taxon-name-part taxon-name-part-type="species" reg="angustifrons">angustifrons</tp:taxon-name-part></tp:taxon-name></italic> Abeille de Perrin, 1878; <italic><tp:taxon-name><tp:taxon-name-part taxon-name-part-type="genus" reg="Chrysis">C.</tp:taxon-name-part> <tp:taxon-name-part taxon-name-part-type="species" reg="bovei">bovei</tp:taxon-name-part></tp:taxon-name></italic> (du Buysson, 1898a); <italic><tp:taxon-name><tp:taxon-name-part taxon-name-part-type="genus" reg="Chrysis">C.</tp:taxon-name-part> <tp:taxon-name-part taxon-name-part-type="species" reg="castillana">castillana</tp:taxon-name-part></tp:taxon-name></italic> (du Buysson in André, 1896); <italic><tp:taxon-name><tp:taxon-name-part taxon-name-part-type="genus" reg="Chrysis">C.</tp:taxon-name-part> <tp:taxon-name-part taxon-name-part-type="species" reg="deposita">deposita</tp:taxon-name-part></tp:taxon-name></italic> Nurse, 1904; <italic><tp:taxon-name><tp:taxon-name-part taxon-name-part-type="genus" reg="Chrysis">C.</tp:taxon-name-part> <tp:taxon-name-part taxon-name-part-type="species" reg="dissimilis">dissimilis</tp:taxon-name-part></tp:taxon-name></italic> Dahlbom, 1854; <italic><tp:taxon-name><tp:taxon-name-part taxon-name-part-type="genus" reg="Chrysis">C.</tp:taxon-name-part> <tp:taxon-name-part taxon-name-part-type="species" reg="eldari">eldari</tp:taxon-name-part></tp:taxon-name></italic> (Radoszkowski, 1893); <italic><tp:taxon-name><tp:taxon-name-part taxon-name-part-type="genus" reg="Chrysis">C.</tp:taxon-name-part> <tp:taxon-name-part taxon-name-part-type="species" reg="elegans">elegans</tp:taxon-name-part></tp:taxon-name></italic> Lepeletier, 1806; <italic><tp:taxon-name><tp:taxon-name-part taxon-name-part-type="genus" reg="Chrysis">C.</tp:taxon-name-part> <tp:taxon-name-part taxon-name-part-type="species" reg="hemera">hemera</tp:taxon-name-part></tp:taxon-name></italic> Semenov, 1954; <italic><tp:taxon-name><tp:taxon-name-part taxon-name-part-type="genus" reg="Chrysis">C.</tp:taxon-name-part> <tp:taxon-name-part taxon-name-part-type="species" reg="io">io</tp:taxon-name-part></tp:taxon-name></italic> Semenov, 1910; <italic><tp:taxon-name><tp:taxon-name-part taxon-name-part-type="genus" reg="Chrysis">C.</tp:taxon-name-part> <tp:taxon-name-part taxon-name-part-type="species" reg="joppensis">joppensis</tp:taxon-name-part></tp:taxon-name></italic> du Buysson, 1887; <italic><tp:taxon-name><tp:taxon-name-part taxon-name-part-type="genus" reg="Chrysis">C.</tp:taxon-name-part> <tp:taxon-name-part taxon-name-part-type="species" reg="lapislazulina">lapislazulina</tp:taxon-name-part></tp:taxon-name></italic> sp. n.; <italic><tp:taxon-name><tp:taxon-name-part taxon-name-part-type="genus" reg="Chrysis">C.</tp:taxon-name-part> <tp:taxon-name-part taxon-name-part-type="species" reg="lateralis">lateralis</tp:taxon-name-part></tp:taxon-name></italic> Dahlbom, 1845; <italic><tp:taxon-name><tp:taxon-name-part taxon-name-part-type="genus" reg="Chrysis">C.</tp:taxon-name-part> <tp:taxon-name-part taxon-name-part-type="species" reg="lepida">lepida</tp:taxon-name-part></tp:taxon-name></italic> Mocsáry, 1889; <italic><tp:taxon-name><tp:taxon-name-part taxon-name-part-type="genus" reg="Chrysis">C.</tp:taxon-name-part> <tp:taxon-name-part taxon-name-part-type="species" reg="pushkiniana">pushkiniana</tp:taxon-name-part></tp:taxon-name></italic> Semenov, 1967; <italic><tp:taxon-name><tp:taxon-name-part taxon-name-part-type="genus" reg="Chrysis">C.</tp:taxon-name-part> <tp:taxon-name-part taxon-name-part-type="species" reg="pyrrha">pyrrha</tp:taxon-name-part></tp:taxon-name></italic> Semenov, 1967; <italic><tp:taxon-name><tp:taxon-name-part taxon-name-part-type="genus" reg="Chrysis">C.</tp:taxon-name-part> <tp:taxon-name-part taxon-name-part-type="species" reg="rubricollis">rubricollis</tp:taxon-name-part></tp:taxon-name></italic> du Buysson, 1900; <italic><tp:taxon-name><tp:taxon-name-part taxon-name-part-type="genus" reg="Chrysis">C.</tp:taxon-name-part> <tp:taxon-name-part taxon-name-part-type="species" reg="rueppelli">rueppelli</tp:taxon-name-part></tp:taxon-name></italic> du Buysson, 1904.</p></tp:treatment-sec><tp:treatment-sec sec-type="distribution" id="SECID0ED2BG"><title>Distribution.</title><p>Palaearctic and Oriental regions.</p></tp:treatment-sec><tp:treatment-sec sec-type="discussion" id="SECID0EI2BG"><title>Discussion.</title><p>The <italic><tp:taxon-name><tp:taxon-name-part taxon-name-part-type="genus" reg="Chrysis">Chrysis</tp:taxon-name-part> <tp:taxon-name-part taxon-name-part-type="species" reg="elegans">elegans</tp:taxon-name-part></tp:taxon-name></italic> species-group is primarily a West-Palaearctic group (<xref ref-type="bibr" rid="B21">Kimsey and Bohart 1991</xref>; <xref ref-type="bibr" rid="B29">Linsenmaier 1999</xref>; <xref ref-type="bibr" rid="B49">Rosa et al. 2015c</xref>), distributed from the Mediterranean basin to Middle East and central Asia, plus a new species herewith described. Only two species, <italic><tp:taxon-name><tp:taxon-name-part taxon-name-part-type="genus" reg="Chrysis">Chrysis</tp:taxon-name-part> <tp:taxon-name-part taxon-name-part-type="species" reg="dissimilis">dissimilis</tp:taxon-name-part></tp:taxon-name></italic> Dahlbom, 1854, and <italic><tp:taxon-name><tp:taxon-name-part taxon-name-part-type="genus" reg="Chrysis">C.</tp:taxon-name-part> <tp:taxon-name-part taxon-name-part-type="species" reg="lapislazulina">lapislazulina</tp:taxon-name-part></tp:taxon-name></italic> sp. n. are known in the Oriental Region so far.</p><p>This species-group was established by <xref ref-type="bibr" rid="B26">Linsenmaier (1959)</xref>, who originally included seven species: <italic><tp:taxon-name><tp:taxon-name-part taxon-name-part-type="genus" reg="Chrysis">C.</tp:taxon-name-part> <tp:taxon-name-part taxon-name-part-type="species" reg="elegans">elegans</tp:taxon-name-part></tp:taxon-name></italic> Lepeletier, 1806; <italic><tp:taxon-name><tp:taxon-name-part taxon-name-part-type="genus" reg="Chrysis">C.</tp:taxon-name-part> <tp:taxon-name-part taxon-name-part-type="species" reg="angustifrons">angustifrons</tp:taxon-name-part></tp:taxon-name></italic> Abeille de Perrin, 1878; <italic><tp:taxon-name><tp:taxon-name-part taxon-name-part-type="genus" reg="Chrysis">C.</tp:taxon-name-part> <tp:taxon-name-part taxon-name-part-type="species" reg="joppensis">joppensis</tp:taxon-name-part></tp:taxon-name></italic> du Buysson, 1887; <italic><tp:taxon-name><tp:taxon-name-part taxon-name-part-type="genus" reg="Chrysis">C.</tp:taxon-name-part> <tp:taxon-name-part taxon-name-part-type="species" reg="castillana">castillana</tp:taxon-name-part></tp:taxon-name></italic> du Buysson in André, 1896; <italic><tp:taxon-name><tp:taxon-name-part taxon-name-part-type="genus" reg="Chrysis">C.</tp:taxon-name-part> <tp:taxon-name-part taxon-name-part-type="species" reg="ignicollis">ignicollis</tp:taxon-name-part></tp:taxon-name></italic> Trautmann, 1926a; <italic><tp:taxon-name><tp:taxon-name-part taxon-name-part-type="genus" reg="Chrysis">C.</tp:taxon-name-part> <tp:taxon-name-part taxon-name-part-type="species" reg="separata">separata</tp:taxon-name-part></tp:taxon-name></italic> Trautmann, 1926a; and <italic><tp:taxon-name><tp:taxon-name-part taxon-name-part-type="genus" reg="Chrysis">C.</tp:taxon-name-part> <tp:taxon-name-part taxon-name-part-type="species" reg="meyeri">meyeri</tp:taxon-name-part></tp:taxon-name></italic> Linsenmaier, 1959. Later, <xref ref-type="bibr" rid="B27">Linsenmaier (1968)</xref> included also <italic><tp:taxon-name><tp:taxon-name-part taxon-name-part-type="genus" reg="Chrysis">C.</tp:taxon-name-part> <tp:taxon-name-part taxon-name-part-type="species" reg="ashabadensis">ashabadensis</tp:taxon-name-part></tp:taxon-name></italic> Radoszkowski, 1891 and synonymised <italic><tp:taxon-name><tp:taxon-name-part taxon-name-part-type="genus" reg="Chrysis">C.</tp:taxon-name-part> <tp:taxon-name-part taxon-name-part-type="species" reg="meyeri">meyeri</tp:taxon-name-part></tp:taxon-name></italic> with <italic><tp:taxon-name><tp:taxon-name-part taxon-name-part-type="genus" reg="Chrysis">C.</tp:taxon-name-part> <tp:taxon-name-part taxon-name-part-type="species" reg="albitarsis">albitarsis</tp:taxon-name-part></tp:taxon-name></italic> Mocsáry. <xref ref-type="bibr" rid="B21">Kimsey and Bohart (1991)</xref> included twenty-one species, but their species-list has been partially modified in the last years: <italic><tp:taxon-name><tp:taxon-name-part taxon-name-part-type="genus" reg="Chrysis">C.</tp:taxon-name-part> <tp:taxon-name-part taxon-name-part-type="species" reg="albitarsis">albitarsis</tp:taxon-name-part></tp:taxon-name></italic> Mocsáry which was placed into the <italic>cuprata</italic> species-group by <xref ref-type="bibr" rid="B21">Kimsey and Bohart (1991)</xref>, was reintroduced into the <italic><tp:taxon-name><tp:taxon-name-part taxon-name-part-type="species" reg="elegans">elegans</tp:taxon-name-part></tp:taxon-name></italic> species-group by <xref ref-type="bibr" rid="B29">Linsenmaier (1999)</xref>; <italic><tp:taxon-name><tp:taxon-name-part taxon-name-part-type="genus" reg="Chrysis">C.</tp:taxon-name-part> <tp:taxon-name-part taxon-name-part-type="species" reg="kohli">kohli</tp:taxon-name-part></tp:taxon-name></italic> Mocsáry, 1889 was mistakenly placed into both genera <italic><tp:taxon-name><tp:taxon-name-part taxon-name-part-type="genus" reg="Chrysis">Chrysis</tp:taxon-name-part></tp:taxon-name></italic> (<italic><tp:taxon-name><tp:taxon-name-part taxon-name-part-type="species" reg="elegans">elegans</tp:taxon-name-part></tp:taxon-name></italic> species-group) and <italic><tp:taxon-name><tp:taxon-name-part taxon-name-part-type="genus" reg="Pseudospinolia">Pseudospinolia</tp:taxon-name-part></tp:taxon-name></italic> Linsenmaier, 1951 (<xref ref-type="bibr" rid="B21">Kimsey and Bohart 1991</xref>: p. 428, sub <italic><tp:taxon-name><tp:taxon-name-part taxon-name-part-type="genus" reg="Chrysis">C.</tp:taxon-name-part> <tp:taxon-name-part taxon-name-part-type="species" reg="kohlii">kohlii</tp:taxon-name-part></tp:taxon-name></italic>, p. 547, as synonym of <italic><tp:taxon-name><tp:taxon-name-part taxon-name-part-type="genus" reg="Pseudospinolia">P.</tp:taxon-name-part> <tp:taxon-name-part taxon-name-part-type="species" reg="marqueti">marqueti</tp:taxon-name-part></tp:taxon-name></italic> (du Buysson, 1887)), while it actually belongs to the genus <italic><tp:taxon-name><tp:taxon-name-part taxon-name-part-type="genus" reg="Pseudospinolia">Pseudospinolia</tp:taxon-name-part></tp:taxon-name></italic>; <italic><tp:taxon-name><tp:taxon-name-part taxon-name-part-type="genus" reg="Chrysis">C.</tp:taxon-name-part> <tp:taxon-name-part taxon-name-part-type="species" reg="emarginatula">emarginatula</tp:taxon-name-part></tp:taxon-name></italic> Spinola, 1808 and <italic><tp:taxon-name><tp:taxon-name-part taxon-name-part-type="genus" reg="Chrysis">C.</tp:taxon-name-part> <tp:taxon-name-part taxon-name-part-type="species" reg="tingitana">tingitana</tp:taxon-name-part></tp:taxon-name></italic> Bischoff, 1935, both included by <xref ref-type="bibr" rid="B21">Kimsey and Bohart (1991)</xref> into the <italic><tp:taxon-name><tp:taxon-name-part taxon-name-part-type="species" reg="elegans">elegans</tp:taxon-name-part></tp:taxon-name></italic> species-group, are clearly separated by morphological (<xref ref-type="bibr" rid="B26">Linsenmaier 1959</xref>, <xref ref-type="bibr" rid="B29">1999</xref>) and biological features, being parasitoids of <tp:taxon-name><tp:taxon-name-part taxon-name-part-type="subfamily">Masarinae</tp:taxon-name-part></tp:taxon-name> (<tp:taxon-name><tp:taxon-name-part taxon-name-part-type="family">Vespidae</tp:taxon-name-part></tp:taxon-name>) (<xref ref-type="bibr" rid="B27">Linsenmaier 1968</xref>; <xref ref-type="bibr" rid="B32">Mauss 1996</xref>; <ext-link xmlns:xlink="http://www.w3.org/1999/xlink" xlink:type="simple" ext-link-type="uri" xlink:href="http://www.chrysis.net/forum/">http://www.chrysis.net/forum/</ext-link>) and not of <tp:taxon-name><tp:taxon-name-part taxon-name-part-type="superfamily">Apoidea</tp:taxon-name-part></tp:taxon-name>, the only known hosts of members in the <italic><tp:taxon-name><tp:taxon-name-part taxon-name-part-type="species" reg="elegans">elegans</tp:taxon-name-part></tp:taxon-name></italic> species-group (<xref ref-type="bibr" rid="B26">Linsenmaier 1959</xref>, <xref ref-type="bibr" rid="B29">1999</xref>; <xref ref-type="bibr" rid="B21">Kimsey and Bohart 1991</xref>). Therefore, we follow Linsenmaier’s interpretation (1959, 1999), including these two species into the <italic><tp:taxon-name><tp:taxon-name-part taxon-name-part-type="species" reg="emarginatula">emarginatula</tp:taxon-name-part></tp:taxon-name></italic> species-group.</p><p>More recently, after type examination, <italic><tp:taxon-name><tp:taxon-name-part taxon-name-part-type="genus" reg="Chrysis">C.</tp:taxon-name-part> <tp:taxon-name-part taxon-name-part-type="species" reg="ashabadensis">ashabadensis</tp:taxon-name-part></tp:taxon-name></italic> was transferred into the <italic>succincta</italic> species-group and <italic><tp:taxon-name><tp:taxon-name-part taxon-name-part-type="genus" reg="Chrysis">C.</tp:taxon-name-part> <tp:taxon-name-part taxon-name-part-type="species" reg="ignicollis">ignicollis</tp:taxon-name-part></tp:taxon-name></italic> was considered as a junior synonym of <italic><tp:taxon-name><tp:taxon-name-part taxon-name-part-type="genus" reg="Chrysis">C.</tp:taxon-name-part> <tp:taxon-name-part taxon-name-part-type="species" reg="eldari">eldari</tp:taxon-name-part></tp:taxon-name></italic> (Radoszkowski, 1893) (<xref ref-type="bibr" rid="B49">Rosa et al. 2015c</xref>); <italic><tp:taxon-name><tp:taxon-name-part taxon-name-part-type="genus" reg="Chrysis">C.</tp:taxon-name-part> <tp:taxon-name-part taxon-name-part-type="species" reg="separata">separata</tp:taxon-name-part></tp:taxon-name></italic> was considered as synonym of <italic><tp:taxon-name><tp:taxon-name-part taxon-name-part-type="genus" reg="Chrysis">C.</tp:taxon-name-part> <tp:taxon-name-part taxon-name-part-type="species" reg="lateralis">lateralis</tp:taxon-name-part></tp:taxon-name></italic> Dahlbom (<xref ref-type="bibr" rid="B43">Rosa and Vårdal 2015</xref>). <xref ref-type="bibr" rid="B3">Arens (2015)</xref> elevated the subspecies <!--PageBreak--><italic><tp:taxon-name><tp:taxon-name-part taxon-name-part-type="genus" reg="Chrysis">C.</tp:taxon-name-part> <tp:taxon-name-part taxon-name-part-type="species" reg="ignicollis">ignicollis</tp:taxon-name-part> <tp:taxon-name-part taxon-name-part-type="subspecies" reg="graeca">graeca</tp:taxon-name-part></tp:taxon-name></italic> Arens, 2004 to species rank, but in our opinion <italic><tp:taxon-name><tp:taxon-name-part taxon-name-part-type="genus" reg="Chrysis">C.</tp:taxon-name-part> <tp:taxon-name-part taxon-name-part-type="species" reg="graeca">graeca</tp:taxon-name-part></tp:taxon-name></italic> is to be regarded as synonym of <italic><tp:taxon-name><tp:taxon-name-part taxon-name-part-type="genus" reg="Chrysis">C.</tp:taxon-name-part> <tp:taxon-name-part taxon-name-part-type="species" reg="pushkiniana">pushkiniana</tp:taxon-name-part></tp:taxon-name></italic> Semenov (Rosa in <xref ref-type="bibr" rid="B3">Arens 2015</xref>). <italic><tp:taxon-name><tp:taxon-name-part taxon-name-part-type="genus" reg="Chrysis">C.</tp:taxon-name-part> <tp:taxon-name-part taxon-name-part-type="species" reg="goetheana">goetheana</tp:taxon-name-part></tp:taxon-name></italic> Semenov, 1967 (whose type material has been examined at <named-content xmlns:xlink="http://www.w3.org/1999/xlink" content-type="dwc:institutional_code" xlink:type="simple">ZISP</named-content>) is here transferred into the <italic><tp:taxon-name><tp:taxon-name-part taxon-name-part-type="species" reg="maculicornis">maculicornis</tp:taxon-name-part></tp:taxon-name></italic> species-group because of the following characteristics: male with shortened <abbrev xmlns:xlink="http://www.w3.org/1999/xlink" xlink:title="flagellomere 1" id="ABBRID0EOLAI" xlink:type="simple">F1</abbrev> and <abbrev xmlns:xlink="http://www.w3.org/1999/xlink" xlink:title="flagellomere 2" id="ABBRID0ESLAI" xlink:type="simple">F2</abbrev>, female with distinct straight <abbrev xmlns:xlink="http://www.w3.org/1999/xlink" xlink:title="transverse frontal carina" id="ABBRID0EWLAI" xlink:type="simple">TFC</abbrev>, scapal basin entirely microridged, and <abbrev xmlns:xlink="http://www.w3.org/1999/xlink" xlink:title="malar space" id="ABBRID0E1LAI" xlink:type="simple">MS</abbrev> very short.</p><p>The synonymy proposed by <xref ref-type="bibr" rid="B58">Trautmann (1926b)</xref>, <italic><tp:taxon-name><tp:taxon-name-part taxon-name-part-type="genus" reg="Chrysis">C.</tp:taxon-name-part> <tp:taxon-name-part taxon-name-part-type="species" reg="cupricollis">cupricollis</tp:taxon-name-part></tp:taxon-name></italic> Trautmann, 1921 = <italic><tp:taxon-name><tp:taxon-name-part taxon-name-part-type="genus" reg="Chrysis">C.</tp:taxon-name-part> <tp:taxon-name-part taxon-name-part-type="species" reg="rubricollis">rubricollis</tp:taxon-name-part></tp:taxon-name></italic> du Buysson, 1900 is to be verified. We propose to consider <italic><tp:taxon-name><tp:taxon-name-part taxon-name-part-type="genus" reg="Chrysis">C.</tp:taxon-name-part> <tp:taxon-name-part taxon-name-part-type="species" reg="mesochlora">mesochlora</tp:taxon-name-part></tp:taxon-name></italic> Mocsáry a nomen dubium, since the holotype of <italic><tp:taxon-name><tp:taxon-name-part taxon-name-part-type="genus" reg="Chrysis">C.</tp:taxon-name-part> <tp:taxon-name-part taxon-name-part-type="species" reg="mesochlora">mesochlora</tp:taxon-name-part></tp:taxon-name></italic> was destroyed in Hamburg during the World War II (<xref ref-type="bibr" rid="B21">Kimsey and Bohart 1991</xref>), and no specimen identified by Mocsáry can be traced in his collection in Budapest or in any other European collections. Moreover, this species has never been mentioned after Mocsáry’s description, except in <xref ref-type="bibr" rid="B21">Kimsey and Bohart (1991)</xref>.</p></tp:treatment-sec><ref-list><ref id="B26"><mixed-citation xmlns:xlink="http://www.w3.org/1999/xlink" xlink:type="simple">
          <person-group><name name-style="western"><surname>Linsenmaier</surname><given-names>W</given-names></name></person-group> (<year>1959</year>) <article-title>Revision der Familie <tp:taxon-name><tp:taxon-name-part taxon-name-part-type="family">Chrysididae</tp:taxon-name-part></tp:taxon-name> (<tp:taxon-name><tp:taxon-name-part taxon-name-part-type="order">Hymenoptera</tp:taxon-name-part></tp:taxon-name>) mit besonderer Berücksichtigung der europäischen Spezies.</article-title> <source>Mitteilungen der Schweizerischen Entomologischen Gesellschaft</source> <volume>32</volume>(<issue>1</issue>): <fpage>1</fpage>–<lpage>232</lpage>.</mixed-citation></ref><ref id="B3"><mixed-citation xmlns:xlink="http://www.w3.org/1999/xlink" xlink:type="simple">
          <person-group><name name-style="western"><surname>Arens</surname><given-names>W</given-names></name></person-group> (<year>2015</year>) <article-title>Beitrag zur Taxonomie der <italic><tp:taxon-name><tp:taxon-name-part taxon-name-part-type="genus">Chrysis</tp:taxon-name-part> <tp:taxon-name-part taxon-name-part-type="species">elegans</tp:taxon-name-part></tp:taxon-name></italic>-Artengruppe in Kleinasien und Griechenland (<tp:taxon-name><tp:taxon-name-part taxon-name-part-type="order">Hymenoptera</tp:taxon-name-part></tp:taxon-name>: <tp:taxon-name><tp:taxon-name-part taxon-name-part-type="family">Chrysididae</tp:taxon-name-part></tp:taxon-name>).</article-title> <source>Mitteilungen der Münchner Entomologischen Gesellschaft</source> <volume>105</volume>: <fpage>57</fpage>–<lpage>64</lpage>.</mixed-citation></ref><ref id="B21"><mixed-citation xmlns:xlink="http://www.w3.org/1999/xlink" xlink:type="simple">
          <person-group><name name-style="western"><surname>Kimsey</surname><given-names>LS</given-names></name><name name-style="western"><surname>Bohart</surname><given-names>RM</given-names></name></person-group> (<year>1991</year> [‘’<year>1990</year>’’]) <source>The Chrysidid Wasps of the World</source>. <publisher-name>Oxford University Press</publisher-name>, <publisher-loc>New York</publisher-loc>, <size units="page">652 pp</size>.</mixed-citation></ref><ref id="B29"><mixed-citation xmlns:xlink="http://www.w3.org/1999/xlink" xlink:type="simple">
          <person-group><name name-style="western"><surname>Linsenmaier</surname><given-names>W</given-names></name></person-group> (<year>1999</year>) <article-title>Die Goldwespen Nordafrikas (<tp:taxon-name><tp:taxon-name-part taxon-name-part-type="order">Hymenoptera</tp:taxon-name-part></tp:taxon-name>, <tp:taxon-name><tp:taxon-name-part taxon-name-part-type="family">Chrysididae</tp:taxon-name-part></tp:taxon-name>).</article-title> <source>Entomofauna, Supplement</source> <volume>10</volume>: <fpage>1</fpage>–<lpage>210</lpage>.</mixed-citation></ref><ref id="B49"><mixed-citation xmlns:xlink="http://www.w3.org/1999/xlink" xlink:type="simple">
          <person-group><name name-style="western"><surname>Rosa</surname><given-names>P</given-names></name><name name-style="western"><surname>Wiśniowski</surname><given-names>B</given-names></name><name name-style="western"><surname>Xu</surname><given-names>ZF</given-names></name></person-group> (<year>2015c</year>) <article-title>Annotated type catalogue of the <tp:taxon-name><tp:taxon-name-part taxon-name-part-type="family">Chrysididae</tp:taxon-name-part></tp:taxon-name> (<tp:taxon-name><tp:taxon-name-part taxon-name-part-type="class">Insecta</tp:taxon-name-part></tp:taxon-name>, <tp:taxon-name><tp:taxon-name-part taxon-name-part-type="order">Hymenoptera</tp:taxon-name-part></tp:taxon-name>) deposited in the collection of Radoszkowski in the Polish Academy of Sciences, Kraków.</article-title> <source>ZooKeys</source> <volume>486</volume>: <fpage>1</fpage>–<lpage>100</lpage>. <ext-link xlink:type="simple" ext-link-type="doi" xlink:href="10.3897/zookeys.486.8753">http://dx.doi.org/10.3897/zookeys.486.8753</ext-link></mixed-citation></ref><ref id="B27"><mixed-citation xmlns:xlink="http://www.w3.org/1999/xlink" xlink:type="simple">
          <person-group><name name-style="western"><surname>Linsenmaier</surname><given-names>W</given-names></name></person-group> (<year>1968</year>) <article-title>Revision der Familie <tp:taxon-name><tp:taxon-name-part taxon-name-part-type="family">Chrysididae</tp:taxon-name-part></tp:taxon-name> (<tp:taxon-name><tp:taxon-name-part taxon-name-part-type="order">Hymenoptera</tp:taxon-name-part></tp:taxon-name>). Zweiter Nachtrag.</article-title> <source>Mitteilungen der Schweizerischen Entomologischen Gesellschaft</source> <volume>41</volume>(<issue>1–4</issue>): <fpage>1</fpage>–<lpage>144</lpage>.</mixed-citation></ref><ref id="B32"><mixed-citation xmlns:xlink="http://www.w3.org/1999/xlink" xlink:type="simple">
          <person-group><name name-style="western"><surname>Mauss</surname><given-names>V</given-names></name></person-group> (<year>1996</year>) <article-title>Contribution to the Bionomics of <italic><tp:taxon-name><tp:taxon-name-part taxon-name-part-type="genus">Ceramius</tp:taxon-name-part> <tp:taxon-name-part taxon-name-part-type="species">tuberculifer</tp:taxon-name-part></tp:taxon-name></italic> Saussure (<tp:taxon-name><tp:taxon-name-part taxon-name-part-type="order">Hymenoptera</tp:taxon-name-part></tp:taxon-name>, <tp:taxon-name><tp:taxon-name-part taxon-name-part-type="family">Vespidae</tp:taxon-name-part></tp:taxon-name>, <tp:taxon-name><tp:taxon-name-part taxon-name-part-type="subfamily">Masarinae</tp:taxon-name-part></tp:taxon-name>).</article-title> <source>Journal of <tp:taxon-name><tp:taxon-name-part taxon-name-part-type="order">Hymenoptera</tp:taxon-name-part></tp:taxon-name> Research</source> <volume>5</volume>: <fpage>22</fpage>–<lpage>37</lpage>.</mixed-citation></ref><ref id="B43"><mixed-citation xmlns:xlink="http://www.w3.org/1999/xlink" xlink:type="simple">
          <person-group><name name-style="western"><surname>Rosa</surname><given-names>P</given-names></name><name name-style="western"><surname>Vårdal</surname><given-names>H</given-names></name></person-group> (<year>2015</year>) <article-title>An annotated catalogue of the types of <tp:taxon-name><tp:taxon-name-part taxon-name-part-type="family">Chrysididae</tp:taxon-name-part></tp:taxon-name> (<tp:taxon-name><tp:taxon-name-part taxon-name-part-type="order">Hymenoptera</tp:taxon-name-part></tp:taxon-name>) at the Swedish Museum of Natural History, Stockholm, with brief historical notes.</article-title> <source>ZooKeys</source> <volume>495</volume>: <fpage>79</fpage>–<lpage>132</lpage>. <ext-link xlink:type="simple" ext-link-type="doi" xlink:href="10.3897/zookeys.495.9356">http://dx.doi.org/10.3897/zookeys.495.9356</ext-link></mixed-citation></ref><ref id="B58"><mixed-citation xmlns:xlink="http://www.w3.org/1999/xlink" xlink:type="simple">
          <person-group><name name-style="western"><surname>Trautmann</surname><given-names>W</given-names></name></person-group> (<year>1926b</year>) <article-title>Beitrag zur Kenntnis Aegyptischer Chrysididen.</article-title> <source>Bulletin de la Société Royale Entomologique d‘Égypte</source> <volume>19</volume>: <fpage>90</fpage>–<lpage>96</lpage>.</mixed-citation></ref></ref-list></tp:taxon-treatment>
