# Supplementary material for: One new species and three new records of Chrysis Linnaeus from China (Hymenoptera, Chrysididae)
Source: Zookeys. 2017 Apr 21;(669):65–88. doi: 10.3897/zookeys.669.12398 (PMC5523373; doi:10.3897/zookeys.669.12398)
Supplement: XML Treatment for Chrysis lapislazulina [file zookeys.669.12398-treatment7.xml]

<!DOCTYPE tp:taxon-treatment
  PUBLIC "-//TaxonX//DTD Taxonomic Treatment Publishing DTD v0 20100105//EN" "tax-treatment-NSO.dtd">
<tp:taxon-treatment xmlns:tp="http://www.plazi.org/taxpub"><tp:treatment-meta><kwd-group><label>Taxon classification</label><kwd><named-content xmlns:xlink="http://www.w3.org/1999/xlink" content-type="kingdom">Animalia</named-content></kwd><kwd><named-content xmlns:xlink="http://www.w3.org/1999/xlink" content-type="order">Hymenoptera</named-content></kwd><kwd><named-content xmlns:xlink="http://www.w3.org/1999/xlink" content-type="family">Chrysididae</named-content></kwd></kwd-group><mixed-citation publication-type="journal"><person-group><name><surname>Rosa</surname><given-names>Paolo</given-names></name><name><surname>Wei</surname><given-names>Na-sen</given-names></name><name><surname>Xu</surname><given-names>Zai-fu</given-names></name></person-group><article-title>One new species and three new records of <italic><tp:taxon-name><tp:taxon-name-part taxon-name-part-type="genus" reg="Chrysis">Chrysis</tp:taxon-name-part></tp:taxon-name></italic> Linnaeus from China (<tp:taxon-name><tp:taxon-name-part taxon-name-part-type="order">Hymenoptera</tp:taxon-name-part></tp:taxon-name>, <tp:taxon-name><tp:taxon-name-part taxon-name-part-type="family">Chrysididae</tp:taxon-name-part></tp:taxon-name>)</article-title><source>Zookeys</source><day>21</day><month>4</month><year>2017</year><volume>2017</volume><issue>669</issue><fpage>65</fpage><lpage>88</lpage><pub-id pub-id-type="doi">10.3897/zookeys.669.12398</pub-id></mixed-citation></tp:treatment-meta><tp:nomenclature><tp:taxon-name>
                <tp:taxon-name-part taxon-name-part-type="genus" reg="Chrysis">Chrysis</tp:taxon-name-part>
                <tp:taxon-name-part taxon-name-part-type="species" reg="lapislazulina">lapislazulina</tp:taxon-name-part>
                <object-id xmlns:xlink="http://www.w3.org/1999/xlink" content-type="zoobank" xlink:type="simple">http://zoobank.org/82BF0F09-535A-43C4-9AD8-FEE4F5C94D8E</object-id>
              </tp:taxon-name><tp:taxon-authority>Rosa &amp; Xu</tp:taxon-authority><tp:taxon-status xmlns:xlink="http://www.w3.org/1999/xlink" xlink:type="simple">sp. n.</tp:taxon-status><xref ref-type="fig" rid="F8">Figs 8</xref><xref ref-type="fig" rid="F9">, 9</xref></tp:nomenclature><tp:treatment-sec sec-type="material" id="SECID0EKPAI"><title>Material examined.</title><p>Holotype, ♀, CHINA, Yunnan, Yuxi (<named-content xmlns:xlink="http://www.w3.org/1999/xlink" content-type="dwc:verbatimCoordinates" xlink:type="simple"><named-content content-type="geo-json" specific-use="{&#34;type&#34;:&#34;Point&#34;,&#34;coordinates&#34;:[102.546389,20.351944]}" id="NCID0ETPAI" xlink:type="simple">20°21'07"N 102°32'47"E</named-content></named-content>), 20.VII.2003, leg. Qiang Li (<named-content xmlns:xlink="http://www.w3.org/1999/xlink" content-type="dwc:institutional_code" xlink:type="simple">SCAU</named-content>).</p></tp:treatment-sec><tp:treatment-sec sec-type="diagnosis" id="SECID0E4PAI"><title>Diagnosis.</title><p>
            <italic><tp:taxon-name><tp:taxon-name-part taxon-name-part-type="genus" reg="Chrysis">Chrysis</tp:taxon-name-part> <tp:taxon-name-part taxon-name-part-type="species" reg="lapislazulina">lapislazulina</tp:taxon-name-part></tp:taxon-name></italic> sp. n. is recognised by the following characteristics: body blue with golden reflection (Figs <xref ref-type="fig" rid="F8">8</xref>, <xref ref-type="fig" rid="F9">9A</xref>); pronotum, mesoscutum and mesoscutellum medially with polished intervals among punctures (Fig. <xref ref-type="fig" rid="F9">9C</xref>); metasoma with fine and even punctures (Fig. <xref ref-type="fig" rid="F9">9E</xref>); apex of <abbrev xmlns:xlink="http://www.w3.org/1999/xlink" xlink:title="metasomal tergite 4" id="ABBRID0E5QAI" xlink:type="simple">T3</abbrev> without undulation or teeth (Fig. <xref ref-type="fig" rid="F9">9E</xref>). It can be distinguished from another Oriental species of the species-group, <italic><tp:taxon-name><tp:taxon-name-part taxon-name-part-type="genus" reg="Chrysis">C.</tp:taxon-name-part> <tp:taxon-name-part taxon-name-part-type="species" reg="dissimilis">dissimilis</tp:taxon-name-part></tp:taxon-name></italic> by: almost uniform body colouration (mesosoma green with red scutellum and golden-red metanotum, and metasoma green with blue stripes antero-laterally on <abbrev xmlns:xlink="http://www.w3.org/1999/xlink" xlink:title="metasomal tergite 2" id="ABBRID0ERRAI" xlink:type="simple">T2</abbrev> and <abbrev xmlns:xlink="http://www.w3.org/1999/xlink" xlink:title="metasomal tergite 4" id="ABBRID0EVRAI" xlink:type="simple">T3</abbrev> in <italic><tp:taxon-name><tp:taxon-name-part taxon-name-part-type="genus" reg="Chrysis">C.</tp:taxon-name-part> <tp:taxon-name-part taxon-name-part-type="species" reg="dissimilis">dissimilis</tp:taxon-name-part></tp:taxon-name></italic> (Fig. <xref ref-type="fig" rid="F10">10A</xref>)); apex of <abbrev xmlns:xlink="http://www.w3.org/1999/xlink" xlink:title="metasomal tergite 4" id="ABBRID0EISAI" xlink:type="simple">T3</abbrev> without tooth or undulation (medially sinuous and with blunt lateral teeth in <italic><tp:taxon-name><tp:taxon-name-part taxon-name-part-type="genus" reg="Chrysis">C.</tp:taxon-name-part> <tp:taxon-name-part taxon-name-part-type="species" reg="dissimilis">dissimilis</tp:taxon-name-part></tp:taxon-name></italic>, Figs <xref ref-type="fig" rid="F10">10C</xref>, <xref ref-type="fig" rid="F10">10E</xref>); black spots on <abbrev xmlns:xlink="http://www.w3.org/1999/xlink" xlink:title="metasomal sternite 2" id="ABBRID0E6SAI" xlink:type="simple">S2</abbrev> sub-rectangular (Fig. <xref ref-type="fig" rid="F9">9F</xref>) (sub-oval in <italic><tp:taxon-name><tp:taxon-name-part taxon-name-part-type="genus" reg="Chrysis">C.</tp:taxon-name-part> <tp:taxon-name-part taxon-name-part-type="species" reg="dissimilis">dissimilis</tp:taxon-name-part></tp:taxon-name></italic>, Fig. <xref ref-type="fig" rid="F10">10F</xref>). The female of <italic><tp:taxon-name><tp:taxon-name-part taxon-name-part-type="genus" reg="Chrysis">C.</tp:taxon-name-part> <tp:taxon-name-part taxon-name-part-type="species" reg="lapislazulina">lapislazulina</tp:taxon-name-part></tp:taxon-name></italic> sp. n. can be separated from females of other Palaearctic species by: metasoma entirely blue (red to golden-red in other species); metasoma with even and fine punctures (large punctures, with or without intervals and usually decreasing in diameter posteriorly in other species); black spots on <abbrev xmlns:xlink="http://www.w3.org/1999/xlink" xlink:title="metasomal sternite 2" id="ABBRID0EBUAI" xlink:type="simple">S2</abbrev> sub-rectangular, basally separated by more than two <abbrev xmlns:xlink="http://www.w3.org/1999/xlink" xlink:title="mid ocellus diameter" id="ABBRID0EFUAI" xlink:type="simple">MOD</abbrev> (vs. large and sub-oval, basally fused or narrowly separated in other species).</p><fig id="F8" position="float" orientation="portrait"><label>Figure 8.</label><caption><p>
                <italic><tp:taxon-name><tp:taxon-name-part taxon-name-part-type="genus" reg="Chrysis">Chrysis</tp:taxon-name-part> <tp:taxon-name-part taxon-name-part-type="species" reg="lapislazulina">lapislazulina</tp:taxon-name-part></tp:taxon-name></italic> Rosa &amp; Xu, sp. n., holotype, ♀, habitus, lateral view. Scale bar=1 mm.</p></caption><graphic xmlns:xlink="http://www.w3.org/1999/xlink" xlink:href="zookeys-669-065-g008.jpg" position="float" orientation="portrait" xlink:type="simple" id="oo_132691.jpg"/></fig></tp:treatment-sec><tp:treatment-sec sec-type="description" id="SECID0EBVAI"><title>Description.</title><p>Holotype: <italic>Female</italic>. Body length 8.0 mm.</p><p>
            <italic>Head.</italic> Scapal basin medially polished and laterally micropunctate (Fig. <xref ref-type="fig" rid="F9">9B</xref>). <abbrev xmlns:xlink="http://www.w3.org/1999/xlink" xlink:title="transverse frontal carina" id="ABBRID0ERVAI" xlink:type="simple">TFC</abbrev> M-shaped, with two weak branches extending to the level of mid ocellus. Anterior margin of clypeus medially not emarginate, laterally with thickened brownish rim. Vertex with coarse punctures. Genal carina weak, present from mid gena to mandible. Relative length of <abbrev xmlns:xlink="http://www.w3.org/1999/xlink" xlink:title="pedicel" id="ABBRID0EVVAI" xlink:type="simple">P</abbrev>:<abbrev xmlns:xlink="http://www.w3.org/1999/xlink" xlink:title="flagellomere 1" id="ABBRID0EZVAI" xlink:type="simple">F1</abbrev>:<abbrev xmlns:xlink="http://www.w3.org/1999/xlink" xlink:title="flagellomere 2" id="ABBRID0E4VAI" xlink:type="simple">F2</abbrev>:<abbrev xmlns:xlink="http://www.w3.org/1999/xlink" xlink:title="flagellomere 3" id="ABBRID0EBWAI" xlink:type="simple">F3</abbrev> = 1.0:1.3:0.8:0.7; <abbrev xmlns:xlink="http://www.w3.org/1999/xlink" xlink:title="shortest distance between posterior ocellus and compound eye" id="ABBRID0EFWAI" xlink:type="simple">OOL</abbrev> = 2.0 <abbrev xmlns:xlink="http://www.w3.org/1999/xlink" xlink:title="mid ocellus diameter" id="ABBRID0EJWAI" xlink:type="simple">MOD</abbrev>; <abbrev xmlns:xlink="http://www.w3.org/1999/xlink" xlink:title="shortest distance between posterior ocelli" id="ABBRID0ENWAI" xlink:type="simple">POL</abbrev> = 2.3 <abbrev xmlns:xlink="http://www.w3.org/1999/xlink" xlink:title="mid ocellus diameter" id="ABBRID0ERWAI" xlink:type="simple">MOD</abbrev>; <abbrev xmlns:xlink="http://www.w3.org/1999/xlink" xlink:title="malar space" id="ABBRID0EVWAI" xlink:type="simple">MS</abbrev> = 1.0 <abbrev xmlns:xlink="http://www.w3.org/1999/xlink" xlink:title="mid ocellus diameter" id="ABBRID0EZWAI" xlink:type="simple">MOD</abbrev>; subantennal space 1.0 <abbrev xmlns:xlink="http://www.w3.org/1999/xlink" xlink:title="mid ocellus diameter" id="ABBRID0E4WAI" xlink:type="simple">MOD</abbrev>.</p><fig id="F9" position="float" orientation="portrait"><label>Figure 9.</label><caption><p>
                <italic><tp:taxon-name><tp:taxon-name-part taxon-name-part-type="genus" reg="Chrysis">Chrysis</tp:taxon-name-part> <tp:taxon-name-part taxon-name-part-type="species" reg="lapislazulina">lapislazulina</tp:taxon-name-part></tp:taxon-name></italic> Rosa &amp; Xu, sp. n., holotype, ♀. <bold>A</bold> Habitus, dorsal view <bold>B</bold> head, frontal view <bold>C</bold> mesosoma, dorsal view <bold>D</bold> pronotum and mesopleuron, lateral view <bold>E</bold> metasoma, dorsal view <bold>F</bold> black spots on <abbrev xmlns:xlink="http://www.w3.org/1999/xlink" xlink:title="metasomal sternite 2" id="ABBRID0EAYAI" xlink:type="simple">S2</abbrev>, ventral view. Scale bar 1 mm.</p></caption><graphic xmlns:xlink="http://www.w3.org/1999/xlink" xlink:href="zookeys-669-065-g009.jpg" position="float" orientation="portrait" xlink:type="simple" id="oo_132692.jpg"/></fig><p>
            <italic>Mesosoma.</italic> Pronotum slightly longer than mesoscutellum (Fig. <xref ref-type="fig" rid="F9">9C</xref>); pronotal groove broad and almost reaching 2/3 of pronotum length; pronotal side with depression in dorsal view; punctuation coarse along anterior and lateral margins, with smaller punctures on pronotal groove and along posterior margin; pronotal dorsum with two darker areas with minute scattered punctures and impunctate intervals. Median lobe of mesoscutum in anterior half with broad, darker median area, with larger punctures and broader polished intervals; posterior half with even larger, contiguous, irregular punctures; lateral lobes of mesoscutum with more or less close, partly confluent punctuation; parapsidal furrow well incised. Mesoscutellum darker medially, with large punctures and broader intervals, smooth towards anterior edge; laterally with smaller, dense punctures and micropunctate intervals, punctuation reaching posterior edge. Metanotum slightly convex, with somewhat uneven punctures becoming denser postero-medially; anterior margin of metanotum with row of narrow, antero-posteriorly elongate foveae. Mesopleuron with small, shallow and round punctures, and shallow scrobal and episternal sulci (Fig. <xref ref-type="fig" rid="F9">9D</xref>).</p><p>
            <italic>Metasoma.</italic> Finely and densely punctate; punctation unusually smaller than others species of this species-group; their diameter about 1/3 to 1/4 of largest punctures on mesoscutum. <abbrev xmlns:xlink="http://www.w3.org/1999/xlink" xlink:title="metasomal tergite 1" id="ABBRID0EZYAI" xlink:type="simple">T1</abbrev> elongate (Fig. <xref ref-type="fig" rid="F9">9E</xref>), half as long as <abbrev xmlns:xlink="http://www.w3.org/1999/xlink" xlink:title="metasomal tergite 2" id="ABBRID0EBZAI" xlink:type="simple">T2</abbrev>. <abbrev xmlns:xlink="http://www.w3.org/1999/xlink" xlink:title="metasomal tergite 2" id="ABBRID0EFZAI" xlink:type="simple">T2</abbrev> with weak or faint median ridge. <abbrev xmlns:xlink="http://www.w3.org/1999/xlink" xlink:title="metasomal tergite 4" id="ABBRID0EJZAI" xlink:type="simple">T3</abbrev> weakly saddled, with row of shallow small pits; apex of <abbrev xmlns:xlink="http://www.w3.org/1999/xlink" xlink:title="metasomal tergite 4" id="ABBRID0ENZAI" xlink:type="simple">T3</abbrev> without tooth or undulate. Black spots on <abbrev xmlns:xlink="http://www.w3.org/1999/xlink" xlink:title="metasomal sternite 2" id="ABBRID0ETZAI" xlink:type="simple">S2</abbrev> sub-rectangular and connected to lateral margins, widely separated medially (Fig. <xref ref-type="fig" rid="F9">9F</xref>).</p><p>
            <italic>Colouration.</italic> Body blue, darker on vertex, pronotum dorso-laterally, median and lateral lobes of mesoscutum medially (Figs <xref ref-type="fig" rid="F8">8</xref>, <xref ref-type="fig" rid="F9">9A</xref>) and mesoscutellum medially, metallic green on face and metasomal sternites (Figs <xref ref-type="fig" rid="F9">9B</xref>, <xref ref-type="fig" rid="F9">9F</xref>), with golden reflection on clypeus, scape and pedicel. Flagellomeres black (Fig. <xref ref-type="fig" rid="F9">9B</xref>). Tegula blackish brown, almost without metallic reflections. Post-tegula bright metallic blue (Fig. <xref ref-type="fig" rid="F9">9C</xref>). Forewing infuscate, with darkened anterior margin.</p><p>
            <italic>Male.</italic> Unknown.</p></tp:treatment-sec><tp:treatment-sec sec-type="distribution" id="SECID0E41AI"><title>Distribution.</title><p>China (Yunnan).</p></tp:treatment-sec><tp:treatment-sec sec-type="etymology" id="SECID0EC2AI"><title>Etymology.</title><p>The specific epithet <italic><tp:taxon-name><tp:taxon-name-part taxon-name-part-type="species" reg="lapislazulina">lapislazulina</tp:taxon-name-part></tp:taxon-name></italic> refers to the intense blue colouration with darkened areas and golden reflections; this peculiar colouration resembles the semi-precious stone lapis lazuli.</p><fig id="F10" position="float" orientation="portrait"><label>Figure 10.</label><caption><p>
                <italic><tp:taxon-name><tp:taxon-name-part taxon-name-part-type="genus" reg="Chrysis">Chrysis</tp:taxon-name-part> <tp:taxon-name-part taxon-name-part-type="species" reg="dissimilis">dissimilis</tp:taxon-name-part></tp:taxon-name></italic> Dahlbom, 1854, holotype, ♀. <bold>A</bold> Habitus, dorsal view <bold>B</bold> head, frontal view <bold>C</bold> habitus, lateral view <bold>D</bold> pronotum and mesopleuron, lateral view <bold>E</bold> metasoma, dorso-posterior view <bold>F</bold> black spots on <abbrev xmlns:xlink="http://www.w3.org/1999/xlink" xlink:title="metasomal sternite 2" id="ABBRID0ER3AI" xlink:type="simple">S2</abbrev>, ventral view. Scale bar 1 mm (photos by courtesy of Lars Vilhelmsen, <named-content xmlns:xlink="http://www.w3.org/1999/xlink" content-type="dwc:institutional_code" xlink:type="simple">ZMUC</named-content>).</p></caption><graphic xmlns:xlink="http://www.w3.org/1999/xlink" xlink:href="zookeys-669-065-g010.jpg" position="float" orientation="portrait" xlink:type="simple" id="oo_132695.jpg"/></fig></tp:treatment-sec></tp:taxon-treatment>
