# Supplementary material for: One new species and three new records of Chrysis Linnaeus from China (Hymenoptera, Chrysididae)
Source: Zookeys. 2017 Apr 21;(669):65–88. doi: 10.3897/zookeys.669.12398 (PMC5523373; doi:10.3897/zookeys.669.12398)
Supplement: XML Treatment for Chrysis maculicornis [file zookeys.669.12398-treatment8.xml]

<!DOCTYPE tp:taxon-treatment
  PUBLIC "-//TaxonX//DTD Taxonomic Treatment Publishing DTD v0 20100105//EN" "tax-treatment-NSO.dtd">
<tp:taxon-treatment xmlns:tp="http://www.plazi.org/taxpub"><tp:treatment-meta><kwd-group><label>Taxon classification</label><kwd><named-content xmlns:xlink="http://www.w3.org/1999/xlink" content-type="kingdom">Animalia</named-content></kwd><kwd><named-content xmlns:xlink="http://www.w3.org/1999/xlink" content-type="order">Hymenoptera</named-content></kwd><kwd><named-content xmlns:xlink="http://www.w3.org/1999/xlink" content-type="family">Chrysididae</named-content></kwd></kwd-group><mixed-citation publication-type="journal"><person-group><name><surname>Rosa</surname><given-names>Paolo</given-names></name><name><surname>Wei</surname><given-names>Na-sen</given-names></name><name><surname>Xu</surname><given-names>Zai-fu</given-names></name></person-group><article-title>One new species and three new records of <italic><tp:taxon-name><tp:taxon-name-part taxon-name-part-type="genus" reg="Chrysis">Chrysis</tp:taxon-name-part></tp:taxon-name></italic> Linnaeus from China (<tp:taxon-name><tp:taxon-name-part taxon-name-part-type="order">Hymenoptera</tp:taxon-name-part></tp:taxon-name>, <tp:taxon-name><tp:taxon-name-part taxon-name-part-type="family">Chrysididae</tp:taxon-name-part></tp:taxon-name>)</article-title><source>Zookeys</source><day>21</day><month>4</month><year>2017</year><volume>2017</volume><issue>669</issue><fpage>65</fpage><lpage>88</lpage><pub-id pub-id-type="doi">10.3897/zookeys.669.12398</pub-id></mixed-citation></tp:treatment-meta><tp:nomenclature><tp:taxon-name>
            <tp:taxon-name-part taxon-name-part-type="genus" reg="Chrysis">Chrysis</tp:taxon-name-part>
            <tp:taxon-name-part taxon-name-part-type="species" reg="maculicornis">maculicornis</tp:taxon-name-part>
          </tp:taxon-name><tp:taxon-authority>species-group</tp:taxon-authority><tp:nomenclature-citation-list><tp:nomenclature-citation><tp:taxon-name>
                <tp:taxon-name-part taxon-name-part-type="genus" reg="Chrysis">Chrysis</tp:taxon-name-part> (<tp:taxon-name-part taxon-name-part-type="subgenus" reg="Cornuchrysis">Cornuchrysis</tp:taxon-name-part>) <tp:taxon-name-part taxon-name-part-type="species" reg="maculicornis">maculicornis</tp:taxon-name-part></tp:taxon-name><comment>species-group: <xref ref-type="bibr" rid="B26">Linsenmaier 1959</xref>: 173 (<italic>partim</italic>).</comment></tp:nomenclature-citation><tp:nomenclature-citation><tp:taxon-name>
                <tp:taxon-name-part taxon-name-part-type="genus" reg="Chrysis">Chrysis</tp:taxon-name-part> <tp:taxon-name-part taxon-name-part-type="species" reg="maculicornis">maculicornis</tp:taxon-name-part></tp:taxon-name><comment>species-group: Kimsey and Bohart 1991: 353 (key), 341 (fig. 111m).</comment></tp:nomenclature-citation></tp:nomenclature-citation-list></tp:nomenclature><tp:treatment-sec sec-type="diagnosis" id="SECID0EWZBG"><title>Diagnosis.</title><p>The <italic><tp:taxon-name><tp:taxon-name-part taxon-name-part-type="species" reg="maculicornis">maculicornis</tp:taxon-name-part></tp:taxon-name></italic> species-group is characterised by having males with shortened <abbrev xmlns:xlink="http://www.w3.org/1999/xlink" xlink:title="flagellomere 1" id="ABBRID0EF6AI" xlink:type="simple">F1</abbrev> and <abbrev xmlns:xlink="http://www.w3.org/1999/xlink" xlink:title="flagellomere 2" id="ABBRID0EJ6AI" xlink:type="simple">F2</abbrev>, <abbrev xmlns:xlink="http://www.w3.org/1999/xlink" xlink:title="flagellomere 1" id="ABBRID0EN6AI" xlink:type="simple">F1</abbrev> slightly longer than <abbrev xmlns:xlink="http://www.w3.org/1999/xlink" xlink:title="flagellomere 2" id="ABBRID0ER6AI" xlink:type="simple">F2</abbrev>, but shorter than <abbrev xmlns:xlink="http://www.w3.org/1999/xlink" xlink:title="flagellomere 3" id="ABBRID0EV6AI" xlink:type="simple">F3</abbrev>; females with <abbrev xmlns:xlink="http://www.w3.org/1999/xlink" xlink:title="flagellomere 1" id="ABBRID0EZ6AI" xlink:type="simple">F1</abbrev> <abbrev xmlns:xlink="http://www.w3.org/1999/xlink" xlink:title="length/width ratio" id="ABBRID0E46AI" xlink:type="simple">l/w</abbrev> ≈ 2.0; <abbrev xmlns:xlink="http://www.w3.org/1999/xlink" xlink:title="malar space" id="ABBRID0EBABI" xlink:type="simple">MS</abbrev> usually 0.2–1.3 <abbrev xmlns:xlink="http://www.w3.org/1999/xlink" xlink:title="mid ocellus diameter" id="ABBRID0EFABI" xlink:type="simple">MOD</abbrev>; face slightly wedge-shaped in frontal view.</p></tp:treatment-sec><tp:treatment-sec sec-type="description" id="SECID0EG1BG"><title>Description.</title><p>Male <abbrev xmlns:xlink="http://www.w3.org/1999/xlink" xlink:title="flagellomere 1" id="ABBRID0ENABI" xlink:type="simple">F1</abbrev> <abbrev xmlns:xlink="http://www.w3.org/1999/xlink" xlink:title="length/width ratio" id="ABBRID0ERABI" xlink:type="simple">l/w</abbrev> = 1.0–1.4; <abbrev xmlns:xlink="http://www.w3.org/1999/xlink" xlink:title="flagellomere 1" id="ABBRID0EVABI" xlink:type="simple">F1</abbrev> slightly longer than <abbrev xmlns:xlink="http://www.w3.org/1999/xlink" xlink:title="flagellomere 2" id="ABBRID0EZABI" xlink:type="simple">F2</abbrev>, but shorter than <abbrev xmlns:xlink="http://www.w3.org/1999/xlink" xlink:title="flagellomere 3" id="ABBRID0E4ABI" xlink:type="simple">F3</abbrev>. Female <abbrev xmlns:xlink="http://www.w3.org/1999/xlink" xlink:title="flagellomere 1" id="ABBRID0EBBBI" xlink:type="simple">F1</abbrev> <abbrev xmlns:xlink="http://www.w3.org/1999/xlink" xlink:title="length/width ratio" id="ABBRID0EFBBI" xlink:type="simple">l/w</abbrev> ≈ 2.0. Scapal basin micropunctate or microridged medially. <abbrev xmlns:xlink="http://www.w3.org/1999/xlink" xlink:title="transverse frontal carina" id="ABBRID0EJBBI" xlink:type="simple">TFC</abbrev> well developed, biconvex. Mid ocellus sometimes lidded. <abbrev xmlns:xlink="http://www.w3.org/1999/xlink" xlink:title="malar space" id="ABBRID0ENBBI" xlink:type="simple">MS</abbrev> usually 0.2–1.3 <abbrev xmlns:xlink="http://www.w3.org/1999/xlink" xlink:title="mid ocellus diameter" id="ABBRID0ERBBI" xlink:type="simple">MOD</abbrev>. <abbrev xmlns:xlink="http://www.w3.org/1999/xlink" xlink:title="metasomal tergite 4" id="ABBRID0EVBBI" xlink:type="simple">T3</abbrev> in female sometimes with prepit bulge; pit row usually well developed. <abbrev xmlns:xlink="http://www.w3.org/1999/xlink" xlink:title="metasomal tergite 4" id="ABBRID0EZBBI" xlink:type="simple">T3</abbrev> with four sharp apical teeth. Black spots on <abbrev xmlns:xlink="http://www.w3.org/1999/xlink" xlink:title="metasomal sternite 2" id="ABBRID0E4BBI" xlink:type="simple">S2</abbrev> large and sub-oval, separated medially and sometimes connected to lateral margins.</p></tp:treatment-sec><tp:treatment-sec sec-type="Species included" id="SECID0EL1BG"><title>Species included.</title><p><xref ref-type="bibr" rid="B21">Kimsey and Bohart (1991)</xref> in the species-group diagnosis included fifteen Palaearctic species, but in their checklist reported twenty-two Palaearctic species, one Oriental (<italic><tp:taxon-name><tp:taxon-name-part taxon-name-part-type="genus" reg="Chrysis">C.</tp:taxon-name-part> <tp:taxon-name-part taxon-name-part-type="species" reg="perfecta">perfecta</tp:taxon-name-part></tp:taxon-name></italic> Cameron, 1897) and one Afrotropical (<italic><tp:taxon-name><tp:taxon-name-part taxon-name-part-type="genus" reg="Chrysis">C.</tp:taxon-name-part> <tp:taxon-name-part taxon-name-part-type="species" reg="rhinata">rhinata</tp:taxon-name-part></tp:taxon-name></italic> Bohart, 1988). The list of Palaearctic species needs to be further verificated, because some species have been included in the <italic>cerastes</italic> species-group (e.g. <italic><tp:taxon-name><tp:taxon-name-part taxon-name-part-type="genus" reg="Chrysis">C.</tp:taxon-name-part> <tp:taxon-name-part taxon-name-part-type="species" reg="subdistincta">subdistincta</tp:taxon-name-part></tp:taxon-name></italic> Linsenmaier).</p></tp:treatment-sec><tp:treatment-sec sec-type="distribution" id="SECID0EU2BG"><title>Distribution.</title><p>Palaearctic, Oriental and Afrotropical regions.</p></tp:treatment-sec><tp:treatment-sec sec-type="remarks" id="SECID0EZ2BG"><title>Remarks.</title><p><xref ref-type="bibr" rid="B26">Linsenmaier (1959</xref>, <xref ref-type="bibr" rid="B27">1968</xref>) included in the <italic><tp:taxon-name><tp:taxon-name-part taxon-name-part-type="species" reg="maculicornis">maculicornis</tp:taxon-name-part></tp:taxon-name></italic> species-group only the species with shortened <abbrev xmlns:xlink="http://www.w3.org/1999/xlink" xlink:title="flagellomere 1" id="ABBRID0EGEBI" xlink:type="simple">F1</abbrev> and <abbrev xmlns:xlink="http://www.w3.org/1999/xlink" xlink:title="flagellomere 2" id="ABBRID0EKEBI" xlink:type="simple">F2</abbrev> and flagellomeres yellowish beneath in males (e.g. <italic><tp:taxon-name><tp:taxon-name-part taxon-name-part-type="genus" reg="Chrysis">C.</tp:taxon-name-part> <tp:taxon-name-part taxon-name-part-type="species" reg="maculicornis">maculicornis</tp:taxon-name-part></tp:taxon-name></italic> Klug, 1845, <italic><tp:taxon-name><tp:taxon-name-part taxon-name-part-type="genus" reg="Chrysis">C.</tp:taxon-name-part> <tp:taxon-name-part taxon-name-part-type="species" reg="fulvicornis">fulvicornis</tp:taxon-name-part></tp:taxon-name></italic> Mocsáry, 1889, and <italic><tp:taxon-name><tp:taxon-name-part taxon-name-part-type="genus" reg="Chrysis">C.</tp:taxon-name-part> <tp:taxon-name-part taxon-name-part-type="species" reg="stigmaticornis">stigmaticornis</tp:taxon-name-part></tp:taxon-name></italic> Linsenmaier, 1968). <xref ref-type="bibr" rid="B21">Kimsey and Bohart (1991)</xref> added the species close to <italic><tp:taxon-name><tp:taxon-name-part taxon-name-part-type="genus" reg="Chrysis">C.</tp:taxon-name-part> <tp:taxon-name-part taxon-name-part-type="species" reg="annulata">annulata</tp:taxon-name-part></tp:taxon-name></italic> du Buysson, 1887 (e.g. <italic><tp:taxon-name><tp:taxon-name-part taxon-name-part-type="genus" reg="Chrysis">C.</tp:taxon-name-part> <tp:taxon-name-part taxon-name-part-type="species" reg="blanchardi">blanchardi</tp:taxon-name-part></tp:taxon-name></italic> Lucas, 1849; <italic><tp:taxon-name><tp:taxon-name-part taxon-name-part-type="genus" reg="Chrysis">C.</tp:taxon-name-part> <tp:taxon-name-part taxon-name-part-type="species" reg="distincta">distincta</tp:taxon-name-part></tp:taxon-name></italic> Mocsáry, 1887; <italic><tp:taxon-name><tp:taxon-name-part taxon-name-part-type="genus" reg="Chrysis">C.</tp:taxon-name-part> <tp:taxon-name-part taxon-name-part-type="species" reg="rectianalis">rectianalis</tp:taxon-name-part></tp:taxon-name></italic> Linsenmaier, 1968, etc.) into the <italic><tp:taxon-name><tp:taxon-name-part taxon-name-part-type="species" reg="maculicornis">maculicornis</tp:taxon-name-part></tp:taxon-name></italic> species-group, whereas <xref ref-type="bibr" rid="B26">Linsenmaier (1959</xref>, <xref ref-type="bibr" rid="B27">1968</xref>) included them in the <italic>cerastes</italic> species-group. In this paper we follow <xref ref-type="bibr" rid="B21">Kimsey and Bohart’s (1991)</xref> interpretation of the <italic><tp:taxon-name><tp:taxon-name-part taxon-name-part-type="species" reg="maculicornis">maculicornis</tp:taxon-name-part></tp:taxon-name></italic> species-group.</p></tp:treatment-sec><ref-list><ref id="B26"><mixed-citation xmlns:xlink="http://www.w3.org/1999/xlink" xlink:type="simple">
          <person-group><name name-style="western"><surname>Linsenmaier</surname><given-names>W</given-names></name></person-group> (<year>1959</year>) <article-title>Revision der Familie <tp:taxon-name><tp:taxon-name-part taxon-name-part-type="family">Chrysididae</tp:taxon-name-part></tp:taxon-name> (<tp:taxon-name><tp:taxon-name-part taxon-name-part-type="order">Hymenoptera</tp:taxon-name-part></tp:taxon-name>) mit besonderer Berücksichtigung der europäischen Spezies.</article-title> <source>Mitteilungen der Schweizerischen Entomologischen Gesellschaft</source> <volume>32</volume>(<issue>1</issue>): <fpage>1</fpage>–<lpage>232</lpage>.</mixed-citation></ref><ref id="B21"><mixed-citation xmlns:xlink="http://www.w3.org/1999/xlink" xlink:type="simple">
          <person-group><name name-style="western"><surname>Kimsey</surname><given-names>LS</given-names></name><name name-style="western"><surname>Bohart</surname><given-names>RM</given-names></name></person-group> (<year>1991</year> [‘’<year>1990</year>’’]) <source>The Chrysidid Wasps of the World</source>. <publisher-name>Oxford University Press</publisher-name>, <publisher-loc>New York</publisher-loc>, <size units="page">652 pp</size>.</mixed-citation></ref><ref id="B27"><mixed-citation xmlns:xlink="http://www.w3.org/1999/xlink" xlink:type="simple">
          <person-group><name name-style="western"><surname>Linsenmaier</surname><given-names>W</given-names></name></person-group> (<year>1968</year>) <article-title>Revision der Familie <tp:taxon-name><tp:taxon-name-part taxon-name-part-type="family">Chrysididae</tp:taxon-name-part></tp:taxon-name> (<tp:taxon-name><tp:taxon-name-part taxon-name-part-type="order">Hymenoptera</tp:taxon-name-part></tp:taxon-name>). Zweiter Nachtrag.</article-title> <source>Mitteilungen der Schweizerischen Entomologischen Gesellschaft</source> <volume>41</volume>(<issue>1–4</issue>): <fpage>1</fpage>–<lpage>144</lpage>.</mixed-citation></ref></ref-list></tp:taxon-treatment>
