# Supplementary material for: One new species and three new records of Chrysis Linnaeus from China (Hymenoptera, Chrysididae)
Source: Zookeys. 2017 Apr 21;(669):65–88. doi: 10.3897/zookeys.669.12398 (PMC5523373; doi:10.3897/zookeys.669.12398)
Supplement: XML Treatment for Chrysis subdistincta [file zookeys.669.12398-treatment9.xml]

<!DOCTYPE tp:taxon-treatment
  PUBLIC "-//TaxonX//DTD Taxonomic Treatment Publishing DTD v0 20100105//EN" "tax-treatment-NSO.dtd">
<tp:taxon-treatment xmlns:tp="http://www.plazi.org/taxpub"><tp:treatment-meta><kwd-group><label>Taxon classification</label><kwd><named-content xmlns:xlink="http://www.w3.org/1999/xlink" content-type="kingdom">Animalia</named-content></kwd><kwd><named-content xmlns:xlink="http://www.w3.org/1999/xlink" content-type="order">Hymenoptera</named-content></kwd><kwd><named-content xmlns:xlink="http://www.w3.org/1999/xlink" content-type="family">Chrysididae</named-content></kwd></kwd-group><mixed-citation publication-type="journal"><person-group><name><surname>Rosa</surname><given-names>Paolo</given-names></name><name><surname>Wei</surname><given-names>Na-sen</given-names></name><name><surname>Xu</surname><given-names>Zai-fu</given-names></name></person-group><article-title>One new species and three new records of <italic><tp:taxon-name><tp:taxon-name-part taxon-name-part-type="genus" reg="Chrysis">Chrysis</tp:taxon-name-part></tp:taxon-name></italic> Linnaeus from China (<tp:taxon-name><tp:taxon-name-part taxon-name-part-type="order">Hymenoptera</tp:taxon-name-part></tp:taxon-name>, <tp:taxon-name><tp:taxon-name-part taxon-name-part-type="family">Chrysididae</tp:taxon-name-part></tp:taxon-name>)</article-title><source>Zookeys</source><day>21</day><month>4</month><year>2017</year><volume>2017</volume><issue>669</issue><fpage>65</fpage><lpage>88</lpage><pub-id pub-id-type="doi">10.3897/zookeys.669.12398</pub-id></mixed-citation></tp:treatment-meta><tp:nomenclature><tp:taxon-name>
              <tp:taxon-name-part taxon-name-part-type="genus" reg="Chrysis">Chrysis</tp:taxon-name-part>
              <tp:taxon-name-part taxon-name-part-type="species" reg="subdistincta">subdistincta</tp:taxon-name-part>
            </tp:taxon-name><tp:taxon-authority>Linsenmaier, 1968</tp:taxon-authority><xref ref-type="fig" rid="F11">Fig. 11</xref><tp:nomenclature-citation-list><tp:nomenclature-citation><tp:taxon-name>
                  <tp:taxon-name-part taxon-name-part-type="genus" reg="Chrysis">Chrysis</tp:taxon-name-part> (<tp:taxon-name-part taxon-name-part-type="subgenus" reg="Chrysis">Chrysis</tp:taxon-name-part>) <tp:taxon-name-part taxon-name-part-type="species" reg="subdistincta">subdistincta</tp:taxon-name-part></tp:taxon-name><comment>Linsenmaier, 1968: 110. Holotype ♀; Turkmenistan (Transcaspia) (<named-content xmlns:xlink="http://www.w3.org/1999/xlink" content-type="dwc:institutional_code" xlink:type="simple">NMLS</named-content>) (examined).</comment></tp:nomenclature-citation><tp:nomenclature-citation><tp:taxon-name>
                  <tp:taxon-name-part taxon-name-part-type="genus" reg="Chrysis">Chrysis</tp:taxon-name-part> <tp:taxon-name-part taxon-name-part-type="species" reg="subdistincta">subdistincta</tp:taxon-name-part></tp:taxon-name><comment>: <xref ref-type="bibr" rid="B21">Kimsey and Bohart 1991</xref>: 467 (<italic>cerastes</italic> species-group).</comment></tp:nomenclature-citation></tp:nomenclature-citation-list></tp:nomenclature><tp:treatment-sec sec-type="type material" id="SECID0ETKBI"><title>Type material.</title><p>Holotype, ♀, [TURKMENISTAN] Transcaspia Imam-baba W.Koshantschikoff // ♀ Type <italic><tp:taxon-name><tp:taxon-name-part taxon-name-part-type="genus" reg="Chrysis">Chrysis</tp:taxon-name-part></tp:taxon-name></italic> L. <italic><tp:taxon-name><tp:taxon-name-part taxon-name-part-type="species" reg="subdistincta">subdistincta</tp:taxon-name-part></tp:taxon-name></italic> Lins. Linsenmaier det. 66 (<named-content xmlns:xlink="http://www.w3.org/1999/xlink" content-type="dwc:institutional_code" xlink:type="simple">NMLS</named-content>). <bold>Additional material</bold>: 1♀, CHINA, Gansu, Jiuquan, Huangnibao, 1700 m, 15.VII.2010, leg. Xu-feng Zhang &amp; Feng-li Cui, No. 34020575 (<named-content xmlns:xlink="http://www.w3.org/1999/xlink" content-type="dwc:institutional_code" xlink:type="simple">SHEM</named-content>); 1♀, CHINA, Gansu, Jiuquan, Huangnibao, 1700 m, 16.VII.2010, leg. Xu-feng Zhang &amp; Feng-li Cui, No. 34020062 (<named-content xmlns:xlink="http://www.w3.org/1999/xlink" content-type="dwc:institutional_code" xlink:type="simple">SHEM</named-content>).</p><fig id="F11" position="float" orientation="portrait"><label>Figure 11.</label><caption><p>
                  <italic><tp:taxon-name><tp:taxon-name-part taxon-name-part-type="genus" reg="Chrysis">Chrysis</tp:taxon-name-part> <tp:taxon-name-part taxon-name-part-type="species" reg="subdistincta">subdistincta</tp:taxon-name-part></tp:taxon-name></italic> Linsenmaier, 1968, ♀ from Gansu. <bold>A</bold> Habitus, lateral view <bold>B</bold> head, frontal view <bold>C</bold> mesoscutum, mesoscutellum and metanotum, dorsal view <bold>D</bold> head, pronotum and mesopleuron, lateral view <bold>E</bold> metasoma, dorsal view <bold>F</bold> <abbrev xmlns:xlink="http://www.w3.org/1999/xlink" xlink:title="metasomal tergite 4" id="ABBRID0E1MBI" xlink:type="simple">T3</abbrev>, dorsal view.</p></caption><graphic xmlns:xlink="http://www.w3.org/1999/xlink" xlink:href="zookeys-669-065-g011.jpg" position="float" orientation="portrait" xlink:type="simple" id="oo_132696.jpg"/></fig></tp:treatment-sec><tp:treatment-sec sec-type="diagnosis" id="SECID0EENBI"><title>Diagnosis.</title><p>
              <italic><tp:taxon-name><tp:taxon-name-part taxon-name-part-type="genus" reg="Chrysis">Chrysis</tp:taxon-name-part> <tp:taxon-name-part taxon-name-part-type="species" reg="subdistincta">subdistincta</tp:taxon-name-part></tp:taxon-name></italic> belongs to the Palaearctic <italic><tp:taxon-name><tp:taxon-name-part taxon-name-part-type="genus" reg="Chrysis">C.</tp:taxon-name-part> <tp:taxon-name-part taxon-name-part-type="species" reg="annulata">annulata</tp:taxon-name-part></tp:taxon-name></italic> sub-group and is the only known Chinese species of the <italic><tp:taxon-name><tp:taxon-name-part taxon-name-part-type="species" reg="maculicornis">maculicornis</tp:taxon-name-part></tp:taxon-name></italic> species-group. It can be recognised by apex of <abbrev xmlns:xlink="http://www.w3.org/1999/xlink" xlink:title="metasomal tergite 4" id="ABBRID0EKOBI" xlink:type="simple">T3</abbrev> with median pair of apical teeth longer than lateral pair (all the apical teeth are of similar length in other species), and pit row with large, fused pits (usually small, widely separated in other species).</p></tp:treatment-sec><tp:treatment-sec sec-type="description" id="SECID0EOOBI"><title>Description.</title><p>
              <italic>Female</italic> (Fig. <xref ref-type="fig" rid="F11">11A</xref>). Body length 6.5 mm.</p><p>
              <italic>Head.</italic> Scapal basin deep and micro-punctate (Fig. <xref ref-type="fig" rid="F11">11B</xref>), <abbrev xmlns:xlink="http://www.w3.org/1999/xlink" xlink:title="transverse frontal carina" id="ABBRID0ECPBI" xlink:type="simple">TFC</abbrev> well-developed, inverted U-shaped, with long branches in contact with eyes. Relative length of <abbrev xmlns:xlink="http://www.w3.org/1999/xlink" xlink:title="pedicel" id="ABBRID0EGPBI" xlink:type="simple">P</abbrev>:<abbrev xmlns:xlink="http://www.w3.org/1999/xlink" xlink:title="flagellomere 1" id="ABBRID0EKPBI" xlink:type="simple">F1</abbrev>:<abbrev xmlns:xlink="http://www.w3.org/1999/xlink" xlink:title="flagellomere 2" id="ABBRID0EOPBI" xlink:type="simple">F2</abbrev>:<abbrev xmlns:xlink="http://www.w3.org/1999/xlink" xlink:title="flagellomere 3" id="ABBRID0ESPBI" xlink:type="simple">F3</abbrev> = 1.0:1.2:1.0:1.0. <abbrev xmlns:xlink="http://www.w3.org/1999/xlink" xlink:title="shortest distance between posterior ocellus and compound eye" id="ABBRID0EWPBI" xlink:type="simple">OOL</abbrev> = 1.3 <abbrev xmlns:xlink="http://www.w3.org/1999/xlink" xlink:title="mid ocellus diameter" id="ABBRID0E1PBI" xlink:type="simple">MOD</abbrev>; <abbrev xmlns:xlink="http://www.w3.org/1999/xlink" xlink:title="shortest distance between posterior ocelli" id="ABBRID0E5PBI" xlink:type="simple">POL</abbrev> = 1.9 <abbrev xmlns:xlink="http://www.w3.org/1999/xlink" xlink:title="mid ocellus diameter" id="ABBRID0ECQBI" xlink:type="simple">MOD</abbrev>; <abbrev xmlns:xlink="http://www.w3.org/1999/xlink" xlink:title="malar space" id="ABBRID0EGQBI" xlink:type="simple">MS</abbrev> = 0.2 <abbrev xmlns:xlink="http://www.w3.org/1999/xlink" xlink:title="mid ocellus diameter" id="ABBRID0EKQBI" xlink:type="simple">MOD</abbrev>; subantennal space 0.5 <abbrev xmlns:xlink="http://www.w3.org/1999/xlink" xlink:title="mid ocellus diameter" id="ABBRID0EOQBI" xlink:type="simple">MOD</abbrev>. Anterior margin of clypeus broadly emarginate. Genal carina developed throughout its length.</p><p>
              <italic>Mesosoma.</italic> Pronotum medially narrowed, 0.8 times as long as mesoscutellum; pronotal groove faint. Pronotum, mesoscutum and mesoscutellum with large foveate punctures; interspaces micropunctate. Notauli with large subquadrate foveae. Mesopleuron with deep and scrobiculate episternal and scrobal sulci (Fig. <xref ref-type="fig" rid="F11">11D</xref>).</p><p>
              <italic>Metasoma.</italic> Metasoma with deep, large round punctures (Fig. <xref ref-type="fig" rid="F11">11E</xref>). <abbrev xmlns:xlink="http://www.w3.org/1999/xlink" xlink:title="puncture diameter" id="ABBRID0ECRBI" xlink:type="simple">PD</abbrev> on <abbrev xmlns:xlink="http://www.w3.org/1999/xlink" xlink:title="metasomal tergite 2" id="ABBRID0EGRBI" xlink:type="simple">T2</abbrev> decreasing towards posterior margin. <abbrev xmlns:xlink="http://www.w3.org/1999/xlink" xlink:title="metasomal tergite 2" id="ABBRID0EKRBI" xlink:type="simple">T2</abbrev> and <abbrev xmlns:xlink="http://www.w3.org/1999/xlink" xlink:title="metasomal tergite 4" id="ABBRID0EORBI" xlink:type="simple">T3</abbrev> with weak median ridge. <abbrev xmlns:xlink="http://www.w3.org/1999/xlink" xlink:title="metasomal tergite 4" id="ABBRID0ESRBI" xlink:type="simple">T3</abbrev> pit row slightly transversely bulging before pit row; pit row with large, laterally fused pits; apex of <abbrev xmlns:xlink="http://www.w3.org/1999/xlink" xlink:title="metasomal tergite 4" id="ABBRID0EWRBI" xlink:type="simple">T3</abbrev> with four pointed teeth, apically hyaline, with median pair of teeth longer than lateral pair (Fig. <xref ref-type="fig" rid="F11">11F</xref>).</p><p>
              <italic>Colouration.</italic> Head and mesosoma blue, with metallic green on <abbrev xmlns:xlink="http://www.w3.org/1999/xlink" xlink:title="transverse frontal carina" id="ABBRID0ECSBI" xlink:type="simple">TFC</abbrev>, vertex, pronotum and mesoscutum dorso-laterally, and mesoscutellum medially. Metasoma golden to metallic reddish, with metallic blue on <abbrev xmlns:xlink="http://www.w3.org/1999/xlink" xlink:title="metasomal tergite 4" id="ABBRID0EGSBI" xlink:type="simple">T3</abbrev> from pit row to apical teeth.</p><p>
              <italic>Male.</italic> Unknown.</p></tp:treatment-sec><tp:treatment-sec sec-type="distribution" id="SECID0EOSBI"><title>Distribution.</title><p>China (new record). Turkmenistan (<xref ref-type="bibr" rid="B27">Linsenmaier 1968</xref>).</p></tp:treatment-sec><tp:treatment-sec sec-type="remarks" id="SECID0EYSBI"><title>Remarks.</title><p>
              <xref ref-type="bibr" rid="B21">Kimsey and Bohart (1991)</xref> followed <xref ref-type="bibr" rid="B27">Linsenmaier (1968)</xref> and placed <italic><tp:taxon-name><tp:taxon-name-part taxon-name-part-type="genus" reg="Chrysis">Chrysis</tp:taxon-name-part> <tp:taxon-name-part taxon-name-part-type="species" reg="subdistincta">subdistincta</tp:taxon-name-part></tp:taxon-name></italic> into the <italic>cerastes</italic> species-group. Nevertheless, this species is closely related to <italic><tp:taxon-name><tp:taxon-name-part taxon-name-part-type="genus" reg="Chrysis">C.</tp:taxon-name-part> <tp:taxon-name-part taxon-name-part-type="species" reg="annulata">annulata</tp:taxon-name-part></tp:taxon-name></italic> du Buysson from which it is recognizable by the elongate teeth on <abbrev xmlns:xlink="http://www.w3.org/1999/xlink" xlink:title="metasomal tergite 4" id="ABBRID0E5TBI" xlink:type="simple">T3</abbrev>. <italic><tp:taxon-name><tp:taxon-name-part taxon-name-part-type="genus" reg="Chrysis">C.</tp:taxon-name-part> <tp:taxon-name-part taxon-name-part-type="species" reg="annulata">annulata</tp:taxon-name-part></tp:taxon-name></italic> and related species have been included in the <italic><tp:taxon-name><tp:taxon-name-part taxon-name-part-type="species" reg="maculicornis">maculicornis</tp:taxon-name-part></tp:taxon-name></italic> species-group by <xref ref-type="bibr" rid="B21">Kimsey and Bohart (1991)</xref>. Therefore, we consequently include <italic><tp:taxon-name><tp:taxon-name-part taxon-name-part-type="genus" reg="Chrysis">C.</tp:taxon-name-part> <tp:taxon-name-part taxon-name-part-type="species" reg="subdistincta">subdistincta</tp:taxon-name-part></tp:taxon-name></italic> in this species-group.</p></tp:treatment-sec><ref-list><ref id="B21"><mixed-citation xmlns:xlink="http://www.w3.org/1999/xlink" xlink:type="simple">
          <person-group><name name-style="western"><surname>Kimsey</surname><given-names>LS</given-names></name><name name-style="western"><surname>Bohart</surname><given-names>RM</given-names></name></person-group> (<year>1991</year> [‘’<year>1990</year>’’]) <source>The Chrysidid Wasps of the World</source>. <publisher-name>Oxford University Press</publisher-name>, <publisher-loc>New York</publisher-loc>, <size units="page">652 pp</size>.</mixed-citation></ref><ref id="B27"><mixed-citation xmlns:xlink="http://www.w3.org/1999/xlink" xlink:type="simple">
          <person-group><name name-style="western"><surname>Linsenmaier</surname><given-names>W</given-names></name></person-group> (<year>1968</year>) <article-title>Revision der Familie <tp:taxon-name><tp:taxon-name-part taxon-name-part-type="family">Chrysididae</tp:taxon-name-part></tp:taxon-name> (<tp:taxon-name><tp:taxon-name-part taxon-name-part-type="order">Hymenoptera</tp:taxon-name-part></tp:taxon-name>). Zweiter Nachtrag.</article-title> <source>Mitteilungen der Schweizerischen Entomologischen Gesellschaft</source> <volume>41</volume>(<issue>1–4</issue>): <fpage>1</fpage>–<lpage>144</lpage>.</mixed-citation></ref></ref-list></tp:taxon-treatment>
